# Supplementary material for: Changes in the Immunity, Histopathology, and Metabolism of Crayfish (Procambarus clarkii) in Response to Drought
Source: Animals (Basel). 2022 Mar 31;12(7):890. doi: 10.3390/ani12070890 (PMC8996970; doi:10.3390/ani12070890)
Supplement: Supplementary file 1 [file animals-12-00890-s001.zip]

Archive with 2 entries (2 files):
- Supplementary Materials.pdf
- Table S1. Significantly altered metabolites.xlsx
