# Supplementary material for: Changes in the Immunity, Histopathology, and Metabolism of Crayfish (Procambarus clarkii) in Response to Drought
Source: Animals (Basel). 2022 Mar 31;12(7):890. doi: 10.3390/ani12070890 (PMC8996970; doi:10.3390/ani12070890)
Supplement: Supplementary file 1 [file animals-12-00890-s001.zip › Table S1. Significantly altered metabolites.xlsx]

## Sheet: Pos
ID	Name	Ratio	FC	log2FC	p.value	adj.Pval	is_sig	VIP
POS2211	unknow-2933	2.29144	2.29144	1.19625	1.10092e-06	0.00213749	TRUE	2.38712
POS0876	unknow-854	1.80428	1.80428	0.851427	1.24374e-06	0.00213749	TRUE	2.51363
POS1304	unknow-469	2.42123	2.42123	1.27574	1.50411e-06	0.00213749	TRUE	2.32301
POS5425	(3S)-3-{(Z)-[(3S)-3-{(Z)-[(3R)-3-Amino-1-hydroxy-4-methylpentylidene]amino}-1-hydroxybutylidene]amino}-5-methylhexanoic acid	1.91854	1.91854	0.94001	1.55652e-06	0.00213749	TRUE	2.52317
POS2092	unknow-304	1.78601	1.78601	0.836738	2.41362e-06	0.0026516	TRUE	2.48413
POS1538	unknow-3539	2.73194	2.73194	1.44992	3.70688e-06	0.00309343	TRUE	2.22559
POS1708	unknow-3386	2.4871	2.4871	1.31446	4.02157e-06	0.00309343	TRUE	2.2493
POS3070	unknow-216	2.23307	2.23307	1.15903	4.50527e-06	0.00309343	TRUE	2.33122
POS5399	(R)-Prunasin	0.187843	-5.3236	-2.4124	5.26813e-06	0.00311333	TRUE	2.25703
POS1486	unknow-3586	2.49066	2.49066	1.31653	5.66781e-06	0.00311333	TRUE	2.24696
POS4020	unknow-1304	2.0411	2.0411	1.02935	8.9495e-06	0.0040886	TRUE	2.27263
POS1342	unknow-434	1.87478	1.87478	0.906725	1.00151e-05	0.0040886	TRUE	2.48113
POS2015	unknow-3109	3.89274	3.89274	1.96079	1.0359e-05	0.0040886	TRUE	2.1638
POS3855	unknow-1453	2.2523	2.2523	1.1714	1.06588e-05	0.0040886	TRUE	2.39786
POS1370	unknow-409	2.2536	2.2536	1.17223	1.14626e-05	0.0040886	TRUE	2.29771
POS1255	unknow-512	1.99239	1.99239	0.9945	1.19093e-05	0.0040886	TRUE	2.42692
POS5013	carbazeran	1.83047	1.83047	0.872214	1.63281e-05	0.00499243	TRUE	2.2645
POS1384	unknow-397	1.90577	1.90577	0.930377	1.63597e-05	0.00499243	TRUE	2.02871
POS2178	unknow-2963	1.65261	1.65261	0.724742	1.87018e-05	0.00529419	TRUE	2.3292
POS2821	unknow-2384	2.22036	2.22036	1.15079	1.92761e-05	0.00529419	TRUE	2.41294
POS0098	Nicotinamide	0.247113	-4.04673	-2.01676	2.44776e-05	0.00605472	TRUE	2.20617
POS3121	unknow-2113	1.99674	1.99674	0.997643	2.52857e-05	0.00605472	TRUE	2.27148
POS1334	unknow-441	1.56877	1.56877	0.649632	2.5352e-05	0.00605472	TRUE	2.43267
POS2421	unknow-2744	1.93421	1.93421	0.951742	2.98106e-05	0.00669582	TRUE	2.49271
POS1206	unknow-557	1.71849	1.71849	0.78114	3.04743e-05	0.00669582	TRUE	2.34251
POS3784	unknow-1517	2.67416	2.67416	1.41909	3.26376e-05	0.00674171	TRUE	2.10832
POS5381	[ST(3:0)]estra-1_3_5(10)-triene-3_16alpha_17beta-triol16-D-glucuronide	2.62771	2.62771	1.39381	3.31379e-05	0.00674171	TRUE	2.17138
POS3986	unknow-1335	1.68766	1.68766	0.75502	3.63289e-05	0.00712695	TRUE	2.27955
POS1651	unknow-3437	3.31714	3.31714	1.72994	4.16553e-05	0.00783981	TRUE	2.04961
POS4333	unknow-1022	1.9724	1.9724	0.979951	4.28171e-05	0.00783981	TRUE	2.26075
POS3984	unknow-1337	1.97324	1.97324	0.980565	4.58525e-05	0.00812476	TRUE	2.23024
POS2385	unknow-2777	2.27853	2.27853	1.1881	5.88158e-05	0.00979016	TRUE	2.07479
POS3734	unknow-1562	1.6123	1.6123	0.689119	7.09047e-05	0.0112939	TRUE	2.2592
POS3536	unknow-1740	1.7375	1.7375	0.797017	7.19619e-05	0.0112939	TRUE	2.19429
POS3786	unknow-1515	2.02523	2.02523	1.01809	7.72575e-05	0.0117882	TRUE	2.285
POS5187	4-{[5-({4-[(5-Aminopentyl)(hydroxy)amino]-4-oxobutanoyl}amino)pentyl](hydroxy)amino}-4-oxobutanoic acid	2.69155	2.69155	1.42844	8.07468e-05	0.0119876	TRUE	2.02757
POS0732	unknow-984	1.98163	1.98163	0.98669	8.97497e-05	0.0128025	TRUE	2.35338
POS1326	unknow-449	1.99829	1.99829	0.998766	9.08974e-05	0.0128025	TRUE	2.18254
POS4364	turofexorate isopropyl	1.67652	1.67652	0.745474	9.35305e-05	0.0128441	TRUE	2.24504
POS4699	Lunacalcipol	3.33528	3.33528	1.73781	0.000100174	0.0134209	TRUE	2.32946
POS3532	unknow-1744	1.79888	1.79888	0.847096	0.000110548	0.0141218	TRUE	2.15739
POS3548	unknow-173	1.67665	1.67665	0.745583	0.000118687	0.014817	TRUE	2.41579
POS4214	unknow-113	1.54115	1.54115	0.624004	0.000124609	0.0151833	TRUE	2.28279
POS1144	unknow-612	1.59426	1.59426	0.672884	0.000127149	0.0151833	TRUE	2.22819
POS2727	unknow-2469	2.31663	2.31663	1.21203	0.000132809	0.0153674	TRUE	2.08125
POS1329	unknow-446	1.63678	1.63678	0.71086	0.000135824	0.0153674	TRUE	2.17011
POS4115	unknow-1219	2.26129	2.26129	1.17715	0.000140649	0.0153674	TRUE	2.32921
POS0910	unknow-823	1.6729	1.6729	0.742352	0.000145199	0.0153674	TRUE	2.0709
POS1848	unknow-326	2.43827	2.43827	1.28586	0.000147247	0.0153674	TRUE	2.29209
POS1235	unknow-530	1.783	1.783	0.834306	0.000149511	0.0153674	TRUE	2.17867
POS3491	unknow-1781	1.96241	1.96241	0.972623	0.000150285	0.0153674	TRUE	2.14899
POS3966	unknow-1353	1.69426	1.69426	0.760658	0.000152353	0.0153674	TRUE	2.04889
POS1167	unknow-592	2.13558	2.13558	1.09463	0.00015387	0.0153674	TRUE	1.77496
POS3867	unknow-1442	2.09081	2.09081	1.06406	0.000173679	0.0170361	TRUE	2.19509
POS2737	unknow-246	1.67166	1.67166	0.741278	0.000180946	0.0172733	TRUE	2.11157
POS4412	tasosartan	2.2699	2.2699	1.18263	0.000182387	0.0172733	TRUE	2.2733
POS2572	unknow-2608	3.12998	3.12998	1.64615	0.000187082	0.0174176	TRUE	2.10063
POS1224	unknow-540	2.29463	2.29463	1.19826	0.000194307	0.0175167	TRUE	2.27322
POS1000	unknow-742	1.96846	1.96846	0.977068	0.000194524	0.0175167	TRUE	2.13781
POS1307	unknow-466	1.59769	1.59769	0.675985	0.000202743	0.0176367	TRUE	2.20412
POS4661	Methyl 4-(2-benzylbenzoyl)-2,5-dimethyl-1H-pyrrole-3-carboxylate	1.70974	1.70974	0.773773	0.000203515	0.0176367	TRUE	2.08745
POS3238	unknow-2008	2.36541	2.36541	1.24209	0.000206174	0.0176367	TRUE	1.79346
POS5047	benthiavalicarb-isopropyl	1.79959	1.79959	0.847668	0.000209876	0.0176367	TRUE	2.06136
POS2516	unknow-2659	2.09914	2.09914	1.0698	0.000214023	0.0176367	TRUE	2.19002
POS3996	unknow-1326	1.79976	1.79976	0.847807	0.00021615	0.0176367	TRUE	2.25488
POS1356	unknow-421	2.14214	2.14214	1.09906	0.000218332	0.0176367	TRUE	2.12619
POS1365	unknow-413	1.68493	1.68493	0.752689	0.000225923	0.0176998	TRUE	2.25553
POS2779	unknow-2421	2.39522	2.39522	1.26016	0.000226645	0.0176998	TRUE	2.14076
POS1040	unknow-706	1.9996	1.9996	0.99971	0.000228779	0.0176998	TRUE	2.16835
POS2021	unknow-3103	4.22577	4.22577	2.07921	0.000235656	0.0177213	TRUE	1.97962
POS4125	unknow-121	2.23515	2.23515	1.16037	0.000237917	0.0177213	TRUE	1.83059
POS1678	unknow-3412	1.97868	1.97868	0.984536	0.000238736	0.0177213	TRUE	1.852
POS1247	unknow-52	1.96467	1.96467	0.974289	0.000253158	0.0182275	TRUE	1.85297
POS0772	unknow-948	1.57267	1.57267	0.653211	0.000254078	0.0182275	TRUE	1.81845
POS1368	unknow-410	2.15271	2.15271	1.10615	0.00025551	0.0182275	TRUE	1.99541
POS4319	unknow-1035	1.88665	1.88665	0.915824	0.000274581	0.019317	TRUE	2.09717
POS0013	Genistein	9.82261	9.82261	3.29611	0.000277816	0.019317	TRUE	1.93844
POS3657	unknow-1631	2.38049	2.38049	1.25126	0.00030784	0.020694	TRUE	2.19254
POS2133	unknow-3002	2.12166	2.12166	1.08519	0.000308922	0.020694	TRUE	2.26306
POS1770	unknow-333	2.25171	2.25171	1.17102	0.000320067	0.0211823	TRUE	2.1989
POS1193	unknow-569	1.81431	1.81431	0.859422	0.00032806	0.0212413	TRUE	2.04788
POS2638	unknow-2549	2.02804	2.02804	1.02009	0.000335135	0.0212413	TRUE	2.1557
POS3346	unknow-1911	2.30722	2.30722	1.20616	0.00033648	0.0212413	TRUE	2.16954
POS1301	unknow-471	1.64138	1.64138	0.714912	0.000336853	0.0212413	TRUE	2.09877
POS3197	unknow-2045	1.58057	1.58057	0.660446	0.000340293	0.0212413	TRUE	2.21172
POS4249	unknow-1099	1.64017	1.64017	0.713849	0.000358486	0.021891	TRUE	1.97391
POS4111	unknow-1222	2.16504	2.16504	1.1144	0.000358672	0.021891	TRUE	2.19426
POS2247	unknow-2900	4.07688	4.07688	2.02746	0.000375128	0.0225645	TRUE	2.01777
POS2987	unknow-2234	1.97905	1.97905	0.984807	0.000377924	0.0225645	TRUE	2.26016
POS0818	unknow-906	1.76827	1.76827	0.822341	0.000395441	0.0233565	TRUE	2.04902
POS2437	unknow-273	2.53433	2.53433	1.3416	0.000401712	0.0234745	TRUE	1.8455
POS2033	unknow-3093	2.21542	2.21542	1.14758	0.000413632	0.0239167	TRUE	2.13078
POS1376	unknow-403	0.500165	-1.99934	-0.999523	0.000425816	0.0242861	TRUE	2.15352
POS2169	unknow-2971	1.61795	1.61795	0.694169	0.000428865	0.0242861	TRUE	2.15318
POS3967	unknow-1352	1.8597	1.8597	0.89507	0.000448544	0.0251414	TRUE	2.11472
POS2542	unknow-2635	1.7736	1.7736	0.826679	0.000473393	0.025793	TRUE	1.91456
POS4680	Marimastat	1.64659	1.64659	0.719479	0.000474755	0.025793	TRUE	2.11102
POS0954	unknow-784	1.68852	1.68852	0.75576	0.000477147	0.025793	TRUE	2.13844
POS2156	unknow-2983	2.82777	2.82777	1.49966	0.000478952	0.025793	TRUE	1.97296
POS5020	Butabarbital	0.449995	-2.22225	-1.15202	0.000485741	0.0259046	TRUE	1.68749
POS3207	unknow-2036	1.67694	1.67694	0.745829	0.000495287	0.0260264	TRUE	2.13502
POS2070	unknow-306	1.77543	1.77543	0.828171	0.000497823	0.0260264	TRUE	1.95601
POS2534	unknow-2642	0.438282	-2.28164	-1.19007	0.000505069	0.0260264	TRUE	1.88961
POS0735	unknow-981	2.5078	2.5078	1.32642	0.00050738	0.0260264	TRUE	1.85643
POS2650	unknow-2538	0.520509	-1.92119	-0.942004	0.000516289	0.0260264	TRUE	1.98243
POS2059	unknow-307	2.02305	2.02305	1.01653	0.000522097	0.0260264	TRUE	2.03695
POS3896	unknow-1416	2.10937	2.10937	1.07682	0.00052593	0.0260264	TRUE	2.11647
POS0805	unknow-918	2.46892	2.46892	1.30388	0.000541415	0.0263912	TRUE	2.02015
POS1707	unknow-3387	4.80515	4.80515	2.26458	0.000549183	0.0263912	TRUE	1.92939
POS2648	unknow-254	1.70812	1.70812	0.772407	0.000549215	0.0263912	TRUE	1.82261
POS2369	unknow-2791	0.311262	-3.21272	-1.6838	0.000558808	0.0263912	TRUE	1.89216
POS1687	unknow-3404	3.67479	3.67479	1.87766	0.000561261	0.0263912	TRUE	1.91242
POS4403	Tentoxin	1.95418	1.95418	0.966563	0.000562851	0.0263912	TRUE	1.96154
POS4087	unknow-1244	1.65064	1.65064	0.723026	0.000566933	0.0263912	TRUE	2.1668
POS3043	unknow-2184	2.18113	2.18113	1.12508	0.000603088	0.0277674	TRUE	1.96428
POS5184	4695	1.76179	1.76179	0.817043	0.000606607	0.0277674	TRUE	2.06351
POS0796	unknow-926	1.64845	1.64845	0.721109	0.000616788	0.0278009	TRUE	1.90556
POS2305	unknow-2849	1.75037	1.75037	0.807656	0.000619954	0.0278009	TRUE	2.18693
POS3328	unknow-1928	2.02552	2.02552	1.01829	0.000625056	0.0278009	TRUE	1.76336
POS1896	unknow-3216	1.76605	1.76605	0.820528	0.000632621	0.0278009	TRUE	2.04445
POS2950	unknow-2268	2.35983	2.35983	1.23869	0.000636537	0.0278009	TRUE	2.22729
POS5112	9-Fluoro-16alpha-methylpregn-4-ene-3,11,20-trione	2.01446	2.01446	1.01039	0.000637706	0.0278009	TRUE	1.71248
POS1609	unknow-3475	3.67822	3.67822	1.87901	0.000653564	0.0278297	TRUE	1.95407
POS3783	unknow-1518	2.35293	2.35293	1.23446	0.000673201	0.0284136	TRUE	2.16383
POS4061	unknow-1268	1.78563	1.78563	0.836436	0.000677622	0.0284136	TRUE	2.0742
POS1374	unknow-405	1.82176	1.82176	0.865329	0.000686738	0.0285777	TRUE	2.18673
POS2785	unknow-2416	2.27876	2.27876	1.18825	0.000706249	0.0287303	TRUE	2.1263
POS1157	unknow-600	1.58457	1.58457	0.664089	0.000707226	0.0287303	TRUE	1.88199
POS4933	Dethiobiotin	1.69641	1.69641	0.762483	0.000711327	0.0287303	TRUE	2.18985
POS3110	unknow-2123	2.99908	2.99908	1.58452	0.000722527	0.0289696	TRUE	2.03966
POS3942	unknow-1375	2.14526	2.14526	1.10115	0.000734175	0.0292233	TRUE	2.09702
POS2292	unknow-2860	1.88318	1.88318	0.913171	0.000746608	0.0295044	TRUE	2.10837
POS4174	unknow-1166	2.25533	2.25533	1.17334	0.00076557	0.0298246	TRUE	1.8793
POS1785	unknow-3316	1.69874	1.69874	0.764461	0.000771124	0.0298295	TRUE	2.06694
POS3414	unknow-1850	0.148234	-6.74607	-2.75405	0.000799007	0.0301048	TRUE	1.68416
POS2917	unknow-2298	2.13365	2.13365	1.09332	0.000810544	0.0301048	TRUE	2.04369
POS0933	unknow-802	1.78774	1.78774	0.838139	0.000817208	0.0301048	TRUE	2.01827
POS4789	His-Leu	1.55768	1.55768	0.639402	0.000817439	0.0301048	TRUE	2.07823
POS2988	unknow-2233	1.82166	1.82166	0.865257	0.000817603	0.0301048	TRUE	1.97522
POS2800	unknow-2402	1.97318	1.97318	0.980522	0.000823936	0.0301048	TRUE	2.14233
POS4689	LysoSM(d18:1)	0.237762	-4.20589	-2.07241	0.000825628	0.0301048	TRUE	1.90751
POS3005	unknow-2218	2.45423	2.45423	1.29527	0.000827566	0.0301048	TRUE	1.96437
POS2748	unknow-245	1.82421	1.82421	0.86727	0.000841118	0.0303704	TRUE	2.25683
POS4740	L-Carnitinamide	2.08589	2.08589	1.06066	0.000845926	0.0303704	TRUE	2.08062
POS3445	unknow-1822	4.03583	4.03583	2.01287	0.000883682	0.0315199	TRUE	2.19615
POS1621	unknow-3464	2.03597	2.03597	1.02571	0.000909205	0.0318429	TRUE	2.20376
POS1871	unknow-3239	1.81112	1.81112	0.856879	0.000914753	0.0318429	TRUE	1.93335
POS3333	unknow-1923	2.324	2.324	1.21661	0.000920062	0.0318429	TRUE	2.03512
POS5418	(5E)-2,10-Diamino-5-{[(5-amino-5-carboxypentyl)amino]methyl}-5-undecenedioic acid (non-preferred name)	2.20467	2.20467	1.14057	0.000920625	0.0318429	TRUE	1.82287
POS3410	unknow-1854	2.96601	2.96601	1.56853	0.000921722	0.0318429	TRUE	2.20335
POS1991	unknow-3130	2.11112	2.11112	1.07801	0.000934697	0.0319485	TRUE	1.89543
POS0844	unknow-883	1.72132	1.72132	0.783512	0.000978844	0.0331901	TRUE	2.26827
POS4576	Nigakilactone E	2.26439	2.26439	1.17912	0.000996345	0.0334952	TRUE	1.85438
POS2720	unknow-2475	2.29527	2.29527	1.19866	0.00100308	0.0334952	TRUE	2.1148
POS1843	unknow-3264	2.99548	2.99548	1.58279	0.00100614	0.0334952	TRUE	1.93954
POS0798	unknow-924	2.29755	2.29755	1.2001	0.0010195	0.0336684	TRUE	2.14749
POS0969	unknow-770	0.419376	-2.38449	-1.25368	0.00103152	0.0336684	TRUE	1.8695
POS0786	unknow-935	1.65544	1.65544	0.727214	0.00103635	0.0336684	TRUE	2.07229
POS5365	1-[(3-Carboxypropyl)amino]-1-deoxy-beta-D-fructofuranose	0.473625	-2.11137	-1.07818	0.0010427	0.0336684	TRUE	2.01997
POS1080	unknow-670	1.94745	1.94745	0.961586	0.00104628	0.0336684	TRUE	2.12893
POS4951	D-Arabitol	0.371732	-2.69011	-1.42767	0.00105276	0.0336684	TRUE	1.73739
POS3343	unknow-1914	0.353458	-2.82919	-1.50039	0.00107847	0.034067	TRUE	1.78442
POS0900	unknow-832	1.85639	1.85639	0.892503	0.00107913	0.034067	TRUE	1.75062
POS5145	5-Methoxy-N_N-dimethyltryptamine	1.54791	1.54791	0.630321	0.00109135	0.0341566	TRUE	2.22421
POS0523	Prolylglycine	2.11349	2.11349	1.07963	0.00110646	0.0341566	TRUE	1.78804
POS1211	unknow-552	1.64237	1.64237	0.715779	0.00110943	0.0341566	TRUE	1.91423
POS0823	unknow-901	1.85187	1.85187	0.888987	0.00110999	0.0341566	TRUE	1.76666
POS3182	unknow-2059	2.40496	2.40496	1.26601	0.00111714	0.0341566	TRUE	1.83369
POS3091	unknow-2140	1.6652	1.6652	0.735693	0.00111928	0.0341566	TRUE	1.83326
POS4513	Phenmetrazine	0.241723	-4.13697	-2.04858	0.00112671	0.0341935	TRUE	1.92768
POS2115	unknow-3019	2.26946	2.26946	1.18235	0.00113852	0.0342257	TRUE	2.03524
POS2082	unknow-3049	1.70939	1.70939	0.773483	0.00114338	0.0342257	TRUE	2.0083
POS2570	unknow-261	1.61415	1.61415	0.690771	0.00114646	0.0342257	TRUE	2.15483
POS3025	unknow-220	1.51747	1.51747	0.601663	0.00115968	0.0342903	TRUE	1.92482
POS2484	unknow-2688	2.09365	2.09365	1.06602	0.00117981	0.034338	TRUE	1.73998
POS3123	unknow-2111	2.08393	2.08393	1.05931	0.00118045	0.034338	TRUE	2.15962
POS0833	unknow-893	1.93233	1.93233	0.950342	0.00118148	0.034338	TRUE	2.07636
POS3386	unknow-1876	1.69328	1.69328	0.759823	0.00118881	0.034369	TRUE	2.00567
POS1764	unknow-3335	2.11463	2.11463	1.08041	0.00121013	0.0348023	TRUE	1.88951
POS4035	unknow-1291	1.58126	1.58126	0.661074	0.00122456	0.0349119	TRUE	1.85197
POS2945	unknow-2272	1.90347	1.90347	0.928631	0.00122665	0.0349119	TRUE	1.90765
POS2271	unknow-288	2.27589	2.27589	1.18643	0.00124205	0.0350374	TRUE	1.86668
POS1169	unknow-590	1.71462	1.71462	0.777889	0.00125009	0.0350374	TRUE	1.79342
POS2335	unknow-2821	1.87295	1.87295	0.90531	0.00125106	0.0350374	TRUE	1.91952
POS3255	unknow-1994	3.69895	3.69895	1.88712	0.00125658	0.0350374	TRUE	1.84943
POS4511	Phenylacetaldehyde	0.42324	-2.36273	-1.24045	0.00129229	0.0354372	TRUE	1.69907
POS1279	unknow-491	1.6246	1.6246	0.700087	0.00130035	0.0354372	TRUE	2.0598
POS2639	unknow-2548	2.25428	2.25428	1.17267	0.00130202	0.0354372	TRUE	2.06057
POS0585	Clomipramine	0.562195	-1.77874	-0.830858	0.00131261	0.0354372	TRUE	1.68667
POS5188	4-{[(1R,2R)-2-{[4-(1,2-Benzothiazol-3-yl)-1-piperazinyl]methyl}cyclohexyl]methyl}-10-hydroxy-4-azatricyclo[5.2.1.0~2,6~]decane-3,5-dione	1.65078	1.65078	0.723144	0.00131322	0.0354372	TRUE	1.64418
POS1508	unknow-3566	2.25291	2.25291	1.17179	0.00131607	0.0354372	TRUE	1.70752
POS3841	unknow-1466	0.382573	-2.61388	-1.38619	0.00132964	0.0356279	TRUE	1.86582
POS4080	unknow-1250	1.54716	1.54716	0.629627	0.0013649	0.0363737	TRUE	2.06554
POS3013	unknow-2210	1.58889	1.58889	0.668023	0.00137622	0.0363737	TRUE	1.93553
POS4274	unknow-1076	1.75565	1.75565	0.812002	0.00138524	0.0363737	TRUE	2.16015
POS4063	unknow-1266	1.95379	1.95379	0.966278	0.00138604	0.0363737	TRUE	1.90003
POS2172	unknow-2969	3.17776	3.17776	1.66801	0.00139059	0.0363737	TRUE	1.98906
POS0839	unknow-888	1.9942	1.9942	0.995809	0.00140769	0.0364296	TRUE	1.66379
POS2982	unknow-2239	0.316211	-3.16245	-1.66104	0.00141192	0.0364296	TRUE	1.96417
POS4492	pre-putrebactin	1.81163	1.81163	0.857291	0.00141262	0.0364296	TRUE	2.03059
POS2204	unknow-294	0.286854	-3.4861	-1.80161	0.00145052	0.0372322	TRUE	1.88002
POS2964	unknow-2255	3.07267	3.07267	1.61949	0.00149444	0.0381812	TRUE	2.07159
POS2845	unknow-2362	1.65101	1.65101	0.723349	0.00153756	0.0391009	TRUE	2.12117
POS1012	unknow-731	1.66845	1.66845	0.738508	0.00154535	0.039118	TRUE	1.95526
POS4296	unknow-1056	1.8655	1.8655	0.89956	0.001557	0.039232	TRUE	1.79061
POS2291	unknow-2861	1.71073	1.71073	0.774608	0.0015714	0.0394142	TRUE	2.19775
POS1404	unknow-379	1.67495	1.67495	0.744116	0.00160307	0.0400258	TRUE	1.76959
POS2095	unknow-3037	2.49371	2.49371	1.31829	0.00163152	0.0400933	TRUE	1.59617
POS2657	unknow-2531	2.06236	2.06236	1.04429	0.00163663	0.0400933	TRUE	1.64895
POS0747	unknow-970	1.89358	1.89358	0.921119	0.00164373	0.0400933	TRUE	2.10503
POS3160	unknow-2079	1.62979	1.62979	0.704683	0.00164843	0.0400933	TRUE	2.00704
POS1237	unknow-529	1.54361	1.54361	0.626309	0.00165826	0.0400933	TRUE	2.08302
POS3278	unknow-1973	1.84179	1.84179	0.881112	0.00166367	0.0400933	TRUE	1.85354
POS3639	unknow-1648	2.24421	2.24421	1.16621	0.00166417	0.0400933	TRUE	1.81163
POS1657	unknow-3431	2.28394	2.28394	1.19152	0.00170286	0.0408463	TRUE	1.83441
POS4260	unknow-1089	1.52257	1.52257	0.60651	0.00176174	0.041844	TRUE	1.77875
POS3010	unknow-2213	1.90056	1.90056	0.926423	0.00176731	0.041844	TRUE	2.04376
POS0935	unknow-800	1.5963	1.5963	0.674736	0.00178388	0.0420553	TRUE	2.13553
POS0776	unknow-944	2.78663	2.78663	1.47852	0.00179205	0.0420671	TRUE	1.91431
POS3608	unknow-1676	1.58163	1.58163	0.661409	0.0018125	0.0421866	TRUE	1.98062
POS2370	unknow-2790	1.88617	1.88617	0.915463	0.00185702	0.0430406	TRUE	1.86871
POS2350	unknow-2808	1.83596	1.83596	0.876538	0.0018911	0.0434636	TRUE	2.00386
POS2909	unknow-2304	0.35617	-2.80764	-1.48936	0.00191328	0.0437902	TRUE	1.7069
POS1309	unknow-464	1.56894	1.56894	0.649791	0.00197837	0.0447597	TRUE	1.8703
POS4203	unknow-114	1.6584	1.6584	0.729795	0.00198008	0.0447597	TRUE	1.81325
POS3088	unknow-2143	3.51919	3.51919	1.81524	0.00202438	0.0450948	TRUE	1.72828
POS3836	unknow-1470	2.47599	2.47599	1.30801	0.00203731	0.0450948	TRUE	1.86045
POS1485	unknow-3587	2.34149	2.34149	1.22743	0.00205323	0.0450948	TRUE	2.07252
POS1217	unknow-547	2.1242	2.1242	1.08692	0.00205783	0.0450948	TRUE	1.87359
POS2503	unknow-2670	1.57545	1.57545	0.655763	0.00206124	0.0450948	TRUE	1.95436
POS3680	unknow-1610	1.95086	1.95086	0.96411	0.00206161	0.0450948	TRUE	2.04754
POS3156	unknow-2082	1.56541	1.56541	0.646539	0.00206681	0.0450948	TRUE	2.07532
POS3773	unknow-1527	2.20422	2.20422	1.14027	0.0020752	0.0450948	TRUE	2.00693
POS4324	unknow-1030	1.60706	1.60706	0.684428	0.002077	0.0450948	TRUE	2.07156
POS2262	unknow-2888	3.77638	3.77638	1.917	0.00212425	0.0459389	TRUE	1.80412
POS1873	unknow-3237	2.32722	2.32722	1.21861	0.00219724	0.0473312	TRUE	1.76445
POS1470	unknow-360	1.60324	1.60324	0.680992	0.00223393	0.0479335	TRUE	1.99769
POS1927	unknow-3189	1.64338	1.64338	0.716666	0.00226354	0.0481549	TRUE	1.94084
POS5339	1-Deoxy-1-(4-morpholinyl)-alpha-D-fructofuranose	0.247325	-4.04326	-2.01552	0.00226537	0.0481549	TRUE	1.92042
POS3052	unknow-2176	1.60597	1.60597	0.683442	0.00227889	0.0481549	TRUE	2.06906
POS1447	unknow-3620	0.26068	-3.83612	-1.93965	0.00229075	0.0482112	TRUE	1.92581
POS0198	Diosmetin	4.00114	4.00114	2.00041	0.00232436	0.0487317	TRUE	1.7293
POS4084	unknow-1247	1.91423	1.91423	0.936763	0.00238427	0.0497023	TRUE	1.9381
POS0787	unknow-934	1.59071	1.59071	0.669675	0.00241811	0.0497023	TRUE	2.08643
POS1543	unknow-3534	2.11728	2.11728	1.08221	0.00241991	0.0497023	TRUE	1.73819
POS4095	unknow-1237	1.51854	1.51854	0.602687	0.00242178	0.0497023	TRUE	2.01884
POS1052	unknow-696	1.73242	1.73242	0.792789	0.00242902	0.0497023	TRUE	1.67595
POS2185	unknow-2957	2.10234	2.10234	1.072	0.00243669	0.0497023	TRUE	1.69369
POS2549	unknow-2629	1.80229	1.80229	0.849829	0.00245209	0.0497023	TRUE	2.08536
POS2615	unknow-257	1.55108	1.55108	0.63327	0.00248253	0.0501344	TRUE	1.34412
POS5380	[SThydrox]17beta-hydroxyandrost-4-en-3-one3-D-glucuronide	2.35033	2.35033	1.23286	0.00249482	0.0501386	TRUE	1.78399
POS0940	unknow-797	1.84125	1.84125	0.880687	0.00251012	0.0501386	TRUE	1.65877
POS5039	beta-Aspartylaspartic acid	0.432508	-2.3121	-1.2092	0.0025271	0.0502949	TRUE	1.7233
POS2610	unknow-2574	0.601363	-1.66289	-0.733692	0.00253802	0.0503297	TRUE	1.49716
POS3775	unknow-1525	1.65553	1.65553	0.727293	0.00259776	0.0512305	TRUE	1.87806
POS4993	cinitapride	1.73899	1.73899	0.798252	0.00260794	0.0512305	TRUE	2.03989
POS0971	unknow-769	1.59924	1.59924	0.677389	0.00261582	0.0512305	TRUE	2.03003
POS0397	Tetrodotoxin	0.545813	-1.83213	-0.873522	0.00263097	0.0512305	TRUE	1.76626
POS2927	unknow-2289	1.68439	1.68439	0.752228	0.00263131	0.0512305	TRUE	1.873
POS1318	unknow-456	0.618613	-1.61652	-0.692892	0.00267503	0.0514216	TRUE	1.98558
POS2267	unknow-2883	0.564416	-1.77174	-0.82517	0.00267583	0.0514216	TRUE	1.70221
POS2395	unknow-2768	1.59226	1.59226	0.671078	0.0026792	0.0514216	TRUE	1.91125
POS3850	unknow-1458	1.52094	1.52094	0.604965	0.00268669	0.0514216	TRUE	1.78659
POS3218	unknow-2026	1.75476	1.75476	0.811272	0.00270405	0.0515742	TRUE	2.01377
POS1323	unknow-451	1.77566	1.77566	0.828352	0.00272453	0.0517849	TRUE	1.51231
POS2812	unknow-2392	0.514445	-1.94384	-0.95891	0.00274208	0.0518948	TRUE	1.74416
POS0851	unknow-877	1.98852	1.98852	0.991693	0.00274921	0.0518948	TRUE	1.40222
POS2789	unknow-2412	1.85904	1.85904	0.894558	0.00280168	0.0527042	TRUE	2.04695
POS3376	unknow-1885	0.510215	-1.95996	-0.970822	0.0028332	0.0528143	TRUE	1.85501
POS2997	unknow-2225	2.06746	2.06746	1.04786	0.00283637	0.0528143	TRUE	2.02978
POS1808	unknow-3296	1.88987	1.88987	0.918287	0.00287446	0.0533426	TRUE	1.93085
POS3615	unknow-167	1.52673	1.52673	0.610447	0.00291369	0.0538885	TRUE	1.56934
POS0664	dehydroxynocardamine	0.533272	-1.87521	-0.907056	0.00293465	0.0539008	TRUE	1.58147
POS3485	unknow-1787	1.67572	1.67572	0.744784	0.00294362	0.0539008	TRUE	1.78083
POS0754	unknow-964	0.346147	-2.88895	-1.53054	0.00294814	0.0539008	TRUE	1.84003
POS1286	unknow-485	1.51584	1.51584	0.600117	0.0029536	0.0539008	TRUE	1.72095
POS2782	unknow-2419	1.60155	1.60155	0.679472	0.00296679	0.0539621	TRUE	2.0065
POS2586	unknow-2596	4.49842	4.49842	2.16942	0.00301368	0.0544707	TRUE	1.69197
POS1379	unknow-400	1.52888	1.52888	0.612475	0.00301458	0.0544707	TRUE	1.79678
POS1295	unknow-477	1.90961	1.90961	0.933275	0.00302667	0.0545099	TRUE	1.60781
POS1186	unknow-575	1.74269	1.74269	0.801318	0.00305005	0.0545347	TRUE	1.73624
POS1904	unknow-3209	2.26414	2.26414	1.17896	0.00305775	0.0545347	TRUE	2.13166
POS1634	unknow-3452	2.31956	2.31956	1.21385	0.00305783	0.0545347	TRUE	1.85231
POS1844	unknow-3263	2.21556	2.21556	1.14767	0.00310958	0.055278	TRUE	2.03153
POS0976	unknow-764	1.84548	1.84548	0.883994	0.00313414	0.0553111	TRUE	1.93563
POS0214	Glycine anhydride	0.563845	-1.77354	-0.826629	0.00313712	0.0553111	TRUE	1.65968
POS3864	unknow-1445	1.92947	1.92947	0.948207	0.00314165	0.0553111	TRUE	1.98732
POS4008	unknow-1315	1.50261	1.50261	0.587471	0.00320714	0.0560992	TRUE	1.91866
POS4414	Tanaproget	0.188504	-5.30492	-2.40733	0.00321488	0.0560992	TRUE	1.73754
POS4367	Troxipide	1.57175	1.57175	0.652367	0.00321888	0.0560992	TRUE	1.72248
POS5296	2271703	0.436175	-2.29266	-1.19702	0.00322726	0.0560992	TRUE	1.87281
POS3730	unknow-1566	1.78567	1.78567	0.836469	0.0032651	0.0564715	TRUE	1.84917
POS1199	unknow-563	0.367225	-2.72312	-1.44526	0.00326924	0.0564715	TRUE	1.88582
POS1547	unknow-3530	3.41446	3.41446	1.77166	0.00328904	0.0564747	TRUE	2.04373
POS1973	unknow-3147	2.69916	2.69916	1.43251	0.00328999	0.0564747	TRUE	1.8645
POS2435	unknow-2731	1.79863	1.79863	0.846899	0.00331287	0.0566904	TRUE	1.91691
POS3961	unknow-1358	1.65477	1.65477	0.726627	0.00334437	0.0568167	TRUE	1.78806
POS3032	unknow-2194	1.54789	1.54789	0.630302	0.00334825	0.0568167	TRUE	2.02415
POS1854	unknow-3254	2.36836	2.36836	1.24389	0.0034116	0.0571	TRUE	1.80443
POS0858	unknow-870	1.61821	1.61821	0.694395	0.00342071	0.0571	TRUE	1.71435
POS3717	unknow-1578	2.48336	2.48336	1.31229	0.00343303	0.0571	TRUE	1.49942
POS2855	unknow-2353	0.627122	-1.59459	-0.673183	0.00344076	0.0571	TRUE	1.83934
POS2161	unknow-2979	2.04688	2.04688	1.03342	0.00345234	0.0571196	TRUE	1.96974
POS3136	unknow-210	0.432027	-2.31467	-1.21081	0.00347199	0.0572722	TRUE	1.80759
POS4514	Phenethylamineglucuronide	0.473521	-2.11184	-1.0785	0.00351424	0.0573436	TRUE	1.75338
POS3613	unknow-1671	1.59619	1.59619	0.674629	0.00352441	0.0573436	TRUE	1.73228
POS3794	unknow-1508	1.62936	1.62936	0.704301	0.00352852	0.0573436	TRUE	1.69464
POS5304	2-{[(3alpha,5beta,7alpha,8xi,12alpha)-3,7,12-Trihydroxy-24-oxocholan-24-yl]amino}ethyl hydrogen sulfate	1.75881	1.75881	0.814601	0.00356355	0.0574368	TRUE	1.49649
POS4275	unknow-1075	1.64038	1.64038	0.714033	0.00356562	0.0574368	TRUE	1.8362
POS3574	unknow-1706	2.10602	2.10602	1.07452	0.00358533	0.0575855	TRUE	1.84243
POS4000	unknow-1322	1.72593	1.72593	0.787375	0.00360257	0.0576937	TRUE	1.84227
POS1911	unknow-3202	0.467195	-2.14043	-1.0979	0.00361445	0.0577156	TRUE	1.75278
POS1864	unknow-3245	1.85269	1.85269	0.88962	0.00362865	0.0577743	TRUE	1.90383
POS1330	unknow-445	1.68062	1.68062	0.74899	0.00372734	0.0591743	TRUE	1.46552
POS4811	goralatide	2.35635	2.35635	1.23656	0.0037522	0.0593972	TRUE	1.80224
POS5176	4-hydroxy-4-(indol-3-ylmethyl)glutamic acid	0.524078	-1.90811	-0.932146	0.003771	0.0595233	TRUE	1.71653
POS3452	unknow-1816	0.420514	-2.37804	-1.24977	0.00379318	0.0597018	TRUE	1.52624
POS4953	dapdiamide A	0.570149	-1.75393	-0.810588	0.00387512	0.0606876	TRUE	1.54762
POS3039	unknow-2188	2.78853	2.78853	1.4795	0.00387791	0.0606876	TRUE	1.32963
POS2321	unknow-2834	1.55651	1.55651	0.638311	0.00392458	0.0612435	TRUE	1.93786
POS4965	CYCLO(-SER-TYR)	1.61229	1.61229	0.689107	0.00395525	0.0615473	TRUE	1.78415
POS2279	unknow-2872	1.58362	1.58362	0.663225	0.00396675	0.0615519	TRUE	1.41684
POS4639	Minocycline	2.23548	2.23548	1.16058	0.00400101	0.0617347	TRUE	1.94743
POS2072	unknow-3058	2.12693	2.12693	1.08877	0.00409144	0.0629532	TRUE	1.74283
POS2079	unknow-3051	1.7411	1.7411	0.799995	0.00410819	0.0630343	TRUE	1.96537
POS2498	unknow-2675	1.90555	1.90555	0.93021	0.00420818	0.0643887	TRUE	1.97903
POS4158	unknow-1180	1.51025	1.51025	0.59479	0.00425333	0.064719	TRUE	1.89209
POS3490	unknow-1782	0.446343	-2.24043	-1.16377	0.00427402	0.0648541	TRUE	1.8117
POS3316	unknow-1939	1.84458	1.84458	0.883291	0.00445441	0.0668526	TRUE	1.71206
POS4159	unknow-118	1.53223	1.53223	0.615636	0.00449544	0.0672847	TRUE	1.52608
POS1607	unknow-3477	0.417745	-2.39381	-1.25931	0.00451567	0.0673113	TRUE	1.65907
POS4839	gamma-Glutamyl-S-methylcysteinyl-beta-alanine	1.74793	1.74793	0.805644	0.00452359	0.0673113	TRUE	1.73297
POS0278	Glu-Val-Phe	1.55594	1.55594	0.637791	0.00453399	0.0673113	TRUE	1.87548
POS1721	unknow-3374	1.75327	1.75327	0.810049	0.00458566	0.0677179	TRUE	1.71844
POS2962	unknow-2257	0.604787	-1.65347	-0.725501	0.00458603	0.0677179	TRUE	1.54131
POS3634	unknow-1652	2.76291	2.76291	1.46619	0.00466814	0.0687455	TRUE	2.04167
POS2452	unknow-2716	1.67109	1.67109	0.740789	0.00469802	0.0690006	TRUE	1.79761
POS0007	Glycitein	5.84993	5.84993	2.54842	0.00474153	0.0694539	TRUE	1.54736
POS0168	Asp-Glu	0.449205	-2.22615	-1.15455	0.00477642	0.0697789	TRUE	1.83489
POS3910	unknow-1403	1.53702	1.53702	0.62014	0.00482056	0.0700996	TRUE	1.73687
POS0308	PC 20:3	0.426355	-2.34546	-1.22987	0.00482389	0.0700996	TRUE	1.57367
POS2900	unknow-2312	1.85503	1.85503	0.891442	0.00488402	0.0704386	TRUE	1.78309
POS1238	unknow-528	1.9128	1.9128	0.93569	0.00488569	0.0704386	TRUE	1.89909
POS5137	6,6,9,12-Tetramethyl-6,12-dihydro-11H-isochromeno[4,3-c]quinolin-11-one	1.51637	1.51637	0.600619	0.00502983	0.0722056	TRUE	1.90162
POS5270	2-Hydroxyphenethylamine	0.476574	-2.09831	-1.06923	0.00503454	0.0722056	TRUE	1.5203
POS3083	unknow-2148	1.7733	1.7733	0.826437	0.0051015	0.0729754	TRUE	1.9026
POS3019	unknow-2205	1.61224	1.61224	0.689062	0.00511702	0.0730073	TRUE	1.57287
POS2953	unknow-2265	0.341792	-2.92575	-1.54881	0.0051823	0.0737471	TRUE	1.90358
POS2931	unknow-2285	1.85282	1.85282	0.889726	0.00524179	0.0743314	TRUE	1.7521
POS2905	unknow-2308	1.75973	1.75973	0.815352	0.00525042	0.0743314	TRUE	1.99417
POS3161	unknow-2078	2.12583	2.12583	1.08803	0.00526575	0.0743568	TRUE	1.93056
POS3223	unknow-2021	1.52566	1.52566	0.609435	0.00528341	0.0744149	TRUE	1.82305
POS3977	unknow-1343	0.393605	-2.54062	-1.34518	0.00550115	0.0770555	TRUE	1.64158
POS2404	unknow-276	1.55518	1.55518	0.637085	0.00552281	0.0770555	TRUE	1.56603
POS1798	unknow-3304	2.28487	2.28487	1.19211	0.00552701	0.0770555	TRUE	1.95853
POS3848	unknow-146	1.92526	1.92526	0.945052	0.00555889	0.0770777	TRUE	1.4979
POS5271	2-Hydroxy-N-(2-hydroxyethyl)propionamide	0.333291	-3.00038	-1.58514	0.00558421	0.0770777	TRUE	1.54734
POS4206	unknow-1137	1.93414	1.93414	0.951692	0.00558465	0.0770777	TRUE	1.57859
POS3817	unknow-1488	2.74197	2.74197	1.45521	0.00559363	0.0770777	TRUE	1.54472
POS2334	unknow-2822	1.9733	1.9733	0.980612	0.00559876	0.0770777	TRUE	1.61802
POS4546	ophthalmic acid	0.536748	-1.86307	-0.897682	0.00569539	0.0778748	TRUE	1.83286
POS3806	unknow-1498	1.82526	1.82526	0.868104	0.00569919	0.0778748	TRUE	1.81005
POS4124	unknow-1210	1.65542	1.65542	0.727199	0.00575698	0.0781167	TRUE	1.78402
POS1618	unknow-3467	0.243882	-4.10034	-2.03574	0.00575956	0.0781167	TRUE	1.89199
POS0777	unknow-943	1.86314	1.86314	0.897733	0.00581379	0.0783219	TRUE	1.23216
POS3198	unknow-2044	0.464323	-2.15367	-1.1068	0.00581746	0.0783219	TRUE	1.59053
POS3677	unknow-1613	1.77605	1.77605	0.828671	0.00583973	0.0783504	TRUE	1.75184
POS1137	unknow-619	1.8267	1.8267	0.869238	0.00585221	0.0783504	TRUE	1.81916
POS0757	unknow-961	1.6946	1.6946	0.760943	0.00586237	0.0783504	TRUE	1.97171
POS4288	unknow-1063	1.81806	1.81806	0.862403	0.00591103	0.0784582	TRUE	1.8213
POS2957	unknow-2261	0.29017	-3.44626	-1.78503	0.00591329	0.0784582	TRUE	1.72934
POS4081	unknow-125	1.74651	1.74651	0.804472	0.00592824	0.078467	TRUE	1.59085
POS4450	Semagacestat	1.70123	1.70123	0.766574	0.00617778	0.0813778	TRUE	1.72567
POS4004	unknow-1319	1.79577	1.79577	0.844599	0.00627407	0.0822518	TRUE	2.01854
POS1156	unknow-601	0.593283	-1.68554	-0.753208	0.006301	0.0824081	TRUE	1.92244
POS2604	unknow-258	1.99264	1.99264	0.994682	0.00636933	0.0831039	TRUE	1.51505
POS4902	D-O-Phosphoserine	0.47796	-2.09222	-1.06504	0.00644716	0.0835874	TRUE	1.79161
POS0628	N1-[4-(tert-Butyl)phenyl]-2-[(1-methyl-1H-imidazol-2-yl)thio]acetamide	0.372421	-2.68513	-1.42499	0.0064506	0.0835874	TRUE	1.26878
POS1683	unknow-3408	1.66588	1.66588	0.736284	0.00645204	0.0835874	TRUE	1.68566
POS5468	(1S,3S,12S,14R,27S)-12-Hydroxy-1,3-dimethyl-2,5,15,23,25-pentaazaheptacyclo[12.10.2.1~2,5~.0~6,11~.0~12,27~.0~15,24~.0~17,22~]heptacosa-6,8,10,17,19,21,23-heptaene-4,16,26-trione	0.0564329	-17.7202	-4.14732	0.00648467	0.0838125	TRUE	1.47859
POS3351	unknow-1907	1.66692	1.66692	0.737186	0.00662861	0.0852532	TRUE	1.66145
POS4534	Palbociclib	2.33348	2.33348	1.22248	0.00663972	0.0852532	TRUE	1.86044
POS1782	unknow-3319	0.310976	-3.21568	-1.68512	0.00667622	0.0852532	TRUE	1.46191
POS2019	unknow-3105	1.89573	1.89573	0.92275	0.00670905	0.0852532	TRUE	1.79725
POS2609	unknow-2575	1.89022	1.89022	0.918557	0.00672083	0.0852532	TRUE	1.58299
POS0792	unknow-93	0.255932	-3.90729	-1.96617	0.00673494	0.0852532	TRUE	1.61638
POS0942	unknow-795	1.5484	1.5484	0.630775	0.00674293	0.0852532	TRUE	1.41399
POS0867	unknow-862	0.555954	-1.79871	-0.846962	0.00674924	0.0852532	TRUE	1.59105
POS4547	Omeprazole	0.294911	-3.39085	-1.76165	0.00675134	0.0852532	TRUE	1.32677
POS0067	GUANOSINE 5'-MONOPHOSPHATE	0.385196	-2.59608	-1.37634	0.00679162	0.085565	TRUE	1.44428
POS3189	unknow-2052	2.95351	2.95351	1.56243	0.0068562	0.086181	TRUE	1.33942
POS5075	Apigenin 7-sulfate	3.12914	3.12914	1.64577	0.006899	0.0865211	TRUE	1.42888
POS4123	unknow-1211	1.68382	1.68382	0.751739	0.00692888	0.086526	TRUE	1.97994
POS5291	2949	0.525088	-1.90444	-0.929368	0.0069309	0.086526	TRUE	1.55926
POS1689	unknow-3402	2.09645	2.09645	1.06795	0.00696044	0.0866156	TRUE	1.78829
POS2121	unknow-3013	0.213926	-4.6745	-2.22481	0.00698598	0.0866156	TRUE	1.55242
POS5423	(3S,9S,14aR)-3,6-Dimethyl-9-{6-[(2S)-2-oxiranyl]-6-oxohexyl}decahydropyrrolo[1,2-a][1,4,7,10]tetraazacyclododecine-1,4,7,10-tetrone	1.66269	1.66269	0.733518	0.00701237	0.0866156	TRUE	1.69263
POS1001	unknow-741	0.525434	-1.90319	-0.928418	0.00701664	0.0866156	TRUE	1.5934
POS3971	unknow-1349	1.99958	1.99958	0.999695	0.00703269	0.0866156	TRUE	1.81812
POS1917	unknow-3198	1.74786	1.74786	0.805591	0.00707536	0.0869291	TRUE	2.06398
POS1951	unknow-3167	1.60418	1.60418	0.681837	0.00710091	0.0869291	TRUE	1.91678
POS2861	unknow-2348	1.80051	1.80051	0.848409	0.00710562	0.0869291	TRUE	1.54572
POS3509	unknow-1765	1.67281	1.67281	0.742274	0.00715864	0.0871894	TRUE	1.70681
POS3592	unknow-1690	0.289288	-3.45676	-1.78942	0.0072111	0.0873605	TRUE	1.72353
POS3933	unknow-1383	1.55512	1.55512	0.637027	0.00722206	0.0873605	TRUE	1.84679
POS2418	unknow-2747	1.6173	1.6173	0.693592	0.0072363	0.0873605	TRUE	1.80458
POS0951	unknow-787	0.504224	-1.98325	-0.987863	0.00727775	0.0876682	TRUE	1.60837
POS5375	{4-[(1E)-4-Chloro-1,2-diphenyl-1-buten-1-yl]phenoxy}acetaldehyde	0.446686	-2.23871	-1.16267	0.00738293	0.0886753	TRUE	1.64501
POS2678	unknow-2512	0.186694	-5.35637	-2.42126	0.007405	0.0886753	TRUE	1.47396
POS5015	capuride	1.82408	1.82408	0.867172	0.00741644	0.0886753	TRUE	1.52059
POS1523	unknow-3552	0.483919	-2.06646	-1.04716	0.00743686	0.0886753	TRUE	1.78388
POS3175	unknow-2065	1.50207	1.50207	0.58695	0.00744208	0.0886753	TRUE	1.96361
POS3789	unknow-1512	2.21177	2.21177	1.1452	0.00755362	0.0896782	TRUE	1.83526
POS3390	unknow-1872	2.09243	2.09243	1.06518	0.00756977	0.0896782	TRUE	1.64214
POS4528	Pantetheine4'-phosphate	0.450277	-2.22086	-1.15112	0.00757522	0.0896782	TRUE	1.44131
POS3676	unknow-1614	0.292268	-3.42152	-1.77464	0.007812	0.092007	TRUE	1.60907
POS3100	unknow-2132	1.62329	1.62329	0.69892	0.00782219	0.092007	TRUE	1.87665
POS5117	8-hydroxy-guanosine	0.278958	-3.58477	-1.84188	0.00794305	0.093022	TRUE	1.55834
POS2524	unknow-2651	1.76718	1.76718	0.821446	0.00797619	0.093022	TRUE	1.93324
POS5305	2_7-Anhydro-alpha-N-acetylneuraminicacid	0.478333	-2.09059	-1.06391	0.007988	0.093022	TRUE	1.73879
POS1233	unknow-532	0.360553	-2.77352	-1.47172	0.00799315	0.093022	TRUE	1.70005
POS4270	unknow-108	2.08192	2.08192	1.05792	0.00807416	0.0935683	TRUE	1.53343
POS0061	Pantothenic acid	0.570279	-1.75353	-0.810259	0.00817969	0.0938861	TRUE	1.41731
POS4437	S-Inosyl-L-homocysteine	0.625989	-1.59747	-0.675791	0.00819613	0.0938861	TRUE	1.73552
POS0615	N-ACETYLMURAMIC ACID	0.451757	-2.21358	-1.14638	0.00819776	0.0938861	TRUE	1.70097
POS4366	Trp-Phe	1.65867	1.65867	0.730028	0.00820541	0.0938861	TRUE	1.67302
POS1500	unknow-3573	2.5053	2.5053	1.32498	0.00822123	0.0938861	TRUE	1.70319
POS4371	Trimazosin	1.65699	1.65699	0.728566	0.00829115	0.0944882	TRUE	1.83589
POS4533	Palmatine	1.76417	1.76417	0.818991	0.00838816	0.095069	TRUE	1.6765
POS1895	unknow-3217	2.36593	2.36593	1.24241	0.00839404	0.095069	TRUE	1.95933
POS1310	unknow-463	1.77329	1.77329	0.826428	0.00850637	0.0956687	TRUE	1.5253
POS0113	L-Glutathione oxidized	0.409774	-2.44037	-1.2871	0.00851606	0.0956687	TRUE	1.50508
POS2427	unknow-2739	2.94366	2.94366	1.55761	0.00851666	0.0956687	TRUE	1.347
POS4934	Desulfoglucotropeolin	0.490529	-2.03862	-1.02759	0.0086119	0.0963782	TRUE	1.42264
POS3447	unknow-1820	0.56992	-1.75463	-0.811168	0.00861491	0.0963782	TRUE	1.71308
POS4380	Tonapofylline	1.82472	1.82472	0.867678	0.00881796	0.0981845	TRUE	1.90103
POS2636	unknow-2550	0.40005	-2.49969	-1.32175	0.00884379	0.0981845	TRUE	1.55924
POS3638	unknow-1649	1.69372	1.69372	0.760197	0.00884786	0.0981845	TRUE	1.64637
POS2368	unknow-2792	0.583135	-1.71487	-0.778099	0.00887577	0.0982956	TRUE	1.46267
POS2198	unknow-2945	1.68884	1.68884	0.756035	0.00890871	0.0984173	TRUE	1.86019
POS2528	unknow-2648	2.32209	2.32209	1.21542	0.00894052	0.0984173	TRUE	1.46197
POS2456	unknow-2712	0.535995	-1.86569	-0.899708	0.00906159	0.0993519	TRUE	1.25568
POS0309	N-Oleyl-Leucine	0.289991	-3.44838	-1.78592	0.00908944	0.0994587	TRUE	1.33901
POS1143	unknow-613	1.61153	1.61153	0.688435	0.00914954	0.0997137	TRUE	1.4744
POS0828	unknow-898	1.95527	1.95527	0.967368	0.00915453	0.0997137	TRUE	1.4754
POS2348	unknow-281	1.68603	1.68603	0.753632	0.00917721	0.0997137	TRUE	1.54202
POS3103	unknow-213	1.93555	1.93555	0.952742	0.00922397	0.0997387	TRUE	1.74678
POS3292	unknow-1960	1.99977	1.99977	0.999835	0.00925719	0.0999013	TRUE	1.44356
POS2108	unknow-3025	2.06489	2.06489	1.04607	0.00928274	0.0999806	TRUE	1.5768
POS4167	unknow-1172	1.62708	1.62708	0.702289	0.00939541	0.100996	TRUE	1.54757
POS4415	Tamoxifen	0.555222	-1.80108	-0.848864	0.00946508	0.101348	TRUE	1.62576
POS1758	unknow-3340	2.04638	2.04638	1.03307	0.00956381	0.102086	TRUE	1.42445
POS3604	unknow-168	1.62088	1.62088	0.696777	0.00957114	0.102086	TRUE	1.69261
POS1172	unknow-588	2.73292	2.73292	1.45044	0.00962548	0.102467	TRUE	1.65364
POS3310	unknow-1944	2.04148	2.04148	1.02961	0.00970693	0.103134	TRUE	1.53726
POS2028	unknow-3098	1.62396	1.62396	0.699516	0.00978302	0.103742	TRUE	1.45548
POS4088	unknow-1243	2.95557	2.95557	1.56344	0.00982505	0.103828	TRUE	1.51735
POS5182	4a,5-dihydroriboflavin	1.68839	1.68839	0.755649	0.00982898	0.103828	TRUE	1.6882
POS0684	N-{[(2R,3S,4R,5S)-3,4-Dihydroxy-5-{2-oxo-2-[(3-pyridinylmethyl)amino]ethyl}tetrahydro-2-furanyl]methyl}benzamide	1.63114	1.63114	0.705877	0.00985811	0.103936	TRUE	1.69797
POS2889	unknow-2322	0.637359	-1.56897	-0.649822	0.00987936	0.10396	TRUE	1.63094
POS5175	4-Hydroxyprolylleucine	0.440736	-2.26893	-1.18201	0.00992704	0.104068	TRUE	1.31649
POS2120	unknow-3014	2.51765	2.51765	1.33208	0.00992746	0.104068	TRUE	1.58965
POS2595	unknow-2588	0.445571	-2.24431	-1.16627	0.00998595	0.104482	TRUE	1.29665
POS0231	Diferuloyl putrescine	3.55118	3.55118	1.8283	0.0100497	0.104749	TRUE	1.5065
POS0445	MAB-CHMINACA metabolite M3	1.68569	1.68569	0.753343	0.0101222	0.104922	TRUE	1.55688
POS1936	unknow-3180	1.87838	1.87838	0.909487	0.0101229	0.104922	TRUE	1.75951
POS2599	unknow-2584	1.65128	1.65128	0.723583	0.0101808	0.104922	TRUE	1.85932
POS1765	unknow-3334	1.60723	1.60723	0.684579	0.0101857	0.104922	TRUE	1.84975
POS2258	unknow-2891	2.2536	2.2536	1.17223	0.010201	0.104922	TRUE	1.78312
POS3131	unknow-2104	1.94359	1.94359	0.958724	0.0102034	0.104922	TRUE	1.84735
POS2649	unknow-2539	2.14261	2.14261	1.09937	0.010219	0.104922	TRUE	1.55591
POS4472	Retosiban	1.68432	1.68432	0.752169	0.0102504	0.105047	TRUE	1.86493
POS0707	vardenafil	1.61214	1.61214	0.688979	0.0102853	0.105208	TRUE	1.5329
POS1847	unknow-3260	2.31227	2.31227	1.20931	0.0103114	0.105214	TRUE	1.81916
POS2429	unknow-2737	0.189241	-5.28427	-2.4017	0.0103241	0.105214	TRUE	1.39695
POS3858	unknow-1450	1.50412	1.50412	0.588918	0.0105189	0.106606	TRUE	1.52359
POS1343	unknow-433	0.46982	-2.12847	-1.08982	0.0105552	0.106777	TRUE	1.59976
POS4010	unknow-1313	2.67111	2.67111	1.41744	0.0106211	0.107218	TRUE	1.52526
POS3301	unknow-1952	1.71299	1.71299	0.776515	0.0106379	0.107218	TRUE	1.69157
POS1806	unknow-3298	2.31643	2.31643	1.2119	0.0107378	0.107767	TRUE	1.7361
POS1872	unknow-3238	1.52001	1.52001	0.604082	0.0107512	0.107767	TRUE	1.81715
POS4037	unknow-129	1.96639	1.96639	0.975551	0.0108063	0.108122	TRUE	1.57825
POS1732	unknow-3364	2.36972	2.36972	1.24472	0.0109324	0.108987	TRUE	1.60591
POS2325	unknow-2830	3.52765	3.52765	1.81871	0.0110287	0.109748	TRUE	1.53056
POS3173	unknow-2067	2.05739	2.05739	1.04082	0.0110895	0.110149	TRUE	1.89921
POS2062	unknow-3067	1.97163	1.97163	0.979391	0.0111321	0.110149	TRUE	1.5955
POS0737	unknow-98	0.101237	-9.87783	-3.30419	0.0111491	0.110149	TRUE	1.33117
POS2099	unknow-3033	0.470628	-2.12482	-1.08734	0.0111493	0.110149	TRUE	1.5434
POS3800	unknow-1502	2.5634	2.5634	1.35806	0.0112694	0.110937	TRUE	1.31056
POS1158	unknow-60	1.59895	1.59895	0.677128	0.0113497	0.111527	TRUE	1.4766
POS1914	unknow-320	1.5308	1.5308	0.614281	0.0114103	0.111575	TRUE	1.62295
POS2049	unknow-3079	1.56906	1.56906	0.649904	0.011483	0.111778	TRUE	1.71494
POS3698	unknow-1595	0.23711	-4.21746	-2.07637	0.0115121	0.111778	TRUE	1.53029
POS4171	unknow-1169	0.536311	-1.86459	-0.898859	0.0115286	0.111778	TRUE	1.39148
POS2707	unknow-2487	1.50852	1.50852	0.593132	0.0115386	0.111778	TRUE	1.67321
POS5441	(2S)-2-{[1-(R)-Carboxyethyl]amino}pentanoate	0.605405	-1.65179	-0.724028	0.0115496	0.111778	TRUE	1.32462
POS1140	unknow-616	1.68741	1.68741	0.754813	0.0115583	0.111778	TRUE	1.77876
POS3246	unknow-2000	1.79962	1.79962	0.847691	0.0116657	0.112618	TRUE	1.63447
POS1045	unknow-701	0.489755	-2.04184	-1.02987	0.0117529	0.113261	TRUE	1.24992
POS0566	Udenafil	2.43732	2.43732	1.28529	0.0118368	0.11367	TRUE	1.90745
POS2685	unknow-2506	1.52778	1.52778	0.611433	0.0118721	0.113811	TRUE	1.63564
POS1913	unknow-3200	1.73918	1.73918	0.798406	0.0118962	0.113843	TRUE	1.84598
POS4365	Trp-Trp	1.72831	1.72831	0.789365	0.0120525	0.114753	TRUE	1.63872
POS1712	unknow-3382	2.00565	2.00565	1.00407	0.0120644	0.114753	TRUE	1.51854
POS0272	Dicoumaroyl Spermidine	2.72363	2.72363	1.44553	0.0121567	0.114753	TRUE	1.50606
POS1090	unknow-661	1.99215	1.99215	0.994324	0.0121668	0.114753	TRUE	1.87917
POS1131	unknow-624	1.77168	1.77168	0.825122	0.0121798	0.114753	TRUE	1.76748
POS3467	unknow-1802	0.652699	-1.5321	-0.615509	0.0121809	0.114753	TRUE	1.68624
POS1026	unknow-719	1.58498	1.58498	0.664468	0.0122003	0.114753	TRUE	1.5523
POS3107	unknow-2126	1.58844	1.58844	0.667611	0.0123203	0.115684	TRUE	1.57684
POS3764	unknow-1535	0.510282	-1.9597	-0.970633	0.0123559	0.115821	TRUE	1.51707
POS4176	unknow-1164	1.81589	1.81589	0.860673	0.0124146	0.116173	TRUE	1.85914
POS4529	Pantetheine	0.538308	-1.85767	-0.893495	0.0124548	0.11635	TRUE	1.30786
POS3973	unknow-1347	1.50605	1.50605	0.590765	0.0124913	0.116493	TRUE	1.52703
POS1920	unknow-3195	4.23825	4.23825	2.08347	0.0125455	0.116801	TRUE	1.86775
POS2672	unknow-2518	1.59024	1.59024	0.669248	0.012597	0.116844	TRUE	1.56286
POS4602	N-Acetyl-beta-D-glucosaminylamine	1.73236	1.73236	0.792737	0.0126105	0.116844	TRUE	1.31121
POS2439	unknow-2728	1.62375	1.62375	0.699331	0.012614	0.116844	TRUE	1.53387
POS5432	(2S_3S)-2-Hydroxytridecane-1_2_3-tricarboxylate	2.14478	2.14478	1.10083	0.0127085	0.117324	TRUE	1.74855
POS3111	unknow-2122	0.641207	-1.55956	-0.641137	0.0127301	0.117326	TRUE	1.745
POS2846	unknow-2361	0.346556	-2.88554	-1.52884	0.0128037	0.11761	TRUE	1.66091
POS1250	unknow-517	0.593579	-1.6847	-0.752489	0.0129799	0.119029	TRUE	1.4208
POS4647	MFCD00037235	1.8222	1.8222	0.865683	0.0130207	0.119168	TRUE	1.80532
POS2240	unknow-2907	1.64471	1.64471	0.717833	0.0130625	0.119168	TRUE	1.62062
POS2065	unknow-3064	1.69656	1.69656	0.762611	0.0130747	0.119168	TRUE	1.71446
POS4836	gamma-L-glutamyl-L-tyrosine	1.57007	1.57007	0.650825	0.0130882	0.119168	TRUE	1.23067
POS4082	unknow-1249	0.533841	-1.87322	-0.905517	0.0131217	0.119168	TRUE	1.71884
POS0788	unknow-933	2.25293	2.25293	1.1718	0.0131252	0.119168	TRUE	1.65978
POS2622	unknow-2563	1.63172	1.63172	0.706391	0.013156	0.119251	TRUE	1.78034
POS0790	unknow-931	0.312066	-3.20445	-1.68008	0.0132858	0.120002	TRUE	1.70376
POS2840	unknow-2367	0.538956	-1.85544	-0.89176	0.0133044	0.120002	TRUE	1.19813
POS4968	CuracinA	0.404652	-2.47126	-1.30525	0.0133841	0.120376	TRUE	1.50897
POS3181	unknow-206	0.197159	-5.07205	-2.34257	0.0134222	0.120376	TRUE	1.52197
POS1445	unknow-3622	0.273799	-3.65232	-1.86881	0.0134336	0.120376	TRUE	1.65733
POS3844	unknow-1463	0.38272	-2.61288	-1.38564	0.0135171	0.120645	TRUE	1.62158
POS5105	Acevaltrate	2.62293	2.62293	1.39118	0.0135723	0.120645	TRUE	1.78942
POS0037	L-Glutathione (reduced)	0.352567	-2.83634	-1.50403	0.0135953	0.120645	TRUE	1.4606
POS0020	L-Histidine	0.607564	-1.64592	-0.718893	0.0138244	0.122282	TRUE	1.53095
POS2225	unknow-2920	2.29334	2.29334	1.19745	0.0140137	0.123104	TRUE	1.86171
POS3008	unknow-2215	2.2324	2.2324	1.1586	0.0140216	0.123104	TRUE	1.2832
POS4579	N-Glycosyl-L-asparagine	0.432033	-2.31464	-1.21079	0.0140293	0.123104	TRUE	1.54565
POS4703	L-Proline, 4-hydroxy-5-oxo-4-(tetrahydro-2,3,4-trihydroxy-2-furanyl)-	0.500407	-1.99837	-0.998825	0.0142748	0.124678	TRUE	1.39271
POS3761	unknow-1538	2.19687	2.19687	1.13545	0.014277	0.124678	TRUE	1.79193
POS1191	unknow-570	1.82053	1.82053	0.864359	0.0143033	0.124678	TRUE	1.50677
POS3762	unknow-1537	0.454846	-2.19855	-1.13655	0.0143306	0.124678	TRUE	1.49907
POS3870	unknow-144	0.292742	-3.41598	-1.7723	0.0143449	0.124678	TRUE	1.28312
POS4304	unknow-1049	1.62401	1.62401	0.699558	0.0145025	0.125849	TRUE	1.31318
POS2392	unknow-2770	1.74264	1.74264	0.801278	0.0145594	0.126143	TRUE	1.7953
POS2148	unknow-2990	0.416816	-2.39914	-1.26252	0.0146145	0.126421	TRUE	1.52173
POS1302	unknow-470	1.5223	1.5223	0.606257	0.0147146	0.127087	TRUE	1.45573
POS1544	unknow-3533	2.10819	2.10819	1.076	0.0147501	0.127094	TRUE	1.48751
POS1986	unknow-3135	1.93137	1.93137	0.949624	0.0147797	0.127094	TRUE	1.62435
POS0083	LUMICHROME	0.645896	-1.54824	-0.630626	0.014832	0.127094	TRUE	1.51653
POS3280	unknow-1971	0.633007	-1.57976	-0.659707	0.0148401	0.127094	TRUE	1.68846
POS0586	2-(3,5-Dimethyl-1H-pyrazol-1-yl)-4-(2-furyl)-6-(methylthio)pyrimidine-5-carbonitrile	0.418136	-2.39157	-1.25796	0.0148542	0.127094	TRUE	1.22182
POS2256	unknow-2893	0.341689	-2.92664	-1.54924	0.0149802	0.127685	TRUE	1.45908
POS2134	unknow-3001	0.391959	-2.55129	-1.35123	0.0149809	0.127685	TRUE	1.67118
POS2731	unknow-2465	0.401133	-2.49294	-1.31785	0.0150085	0.127685	TRUE	1.34093
POS5247	3-[18-(3-Methoxy-3-oxopropyl)-3,7,12,17-tetramethyl-8,13-divinyl-2-porphyrinyl]propanoic acid	1.61582	1.61582	0.69227	0.0150348	0.127685	TRUE	1.50533
POS2816	unknow-2389	0.40444	-2.47255	-1.306	0.0150573	0.127685	TRUE	1.6623
POS2674	unknow-2516	1.58509	1.58509	0.664568	0.0150628	0.127685	TRUE	1.6544
POS3701	unknow-1592	0.15541	-6.4346	-2.68585	0.0151698	0.128394	TRUE	1.37894
POS4070	unknow-126	2.10163	2.10163	1.07151	0.015218	0.128604	TRUE	1.53347
POS5092	alpha,alpha'-Diethyl-4,4'-bis(2-propynyloxy)stilbene	1.55054	1.55054	0.632768	0.0153095	0.128877	TRUE	1.49127
POS2564	unknow-2615	0.452483	-2.21003	-1.14406	0.0153164	0.128877	TRUE	1.35971
POS2397	unknow-2766	1.55457	1.55457	0.636516	0.0153207	0.128877	TRUE	1.75505
POS3412	unknow-1852	0.54814	-1.82435	-0.867383	0.0153663	0.128992	TRUE	1.14885
POS2530	unknow-2646	1.82394	1.82394	0.867059	0.0153813	0.128992	TRUE	1.64057
POS1024	unknow-720	1.95756	1.95756	0.969053	0.0154328	0.12903	TRUE	1.03902
POS4572	NITRILACARB	0.602137	-1.66075	-0.731837	0.0154715	0.129156	TRUE	1.72525
POS0043	S-Adenosylhomocysteine	0.659091	-1.51724	-0.601451	0.0155281	0.129423	TRUE	1.49744
POS3980	unknow-1340	1.65024	1.65024	0.722672	0.0155505	0.129423	TRUE	1.60529
POS2428	unknow-2738	1.58439	1.58439	0.663925	0.0156426	0.129967	TRUE	1.65745
POS5193	4-[(2R)-2-(Aminomethyl)-2-(hydroxymethyl)-5-oxo-1-pyrrolidinyl]-3-(3-pentanylamino)benzoic acid	1.6362	1.6362	0.710348	0.0156632	0.129967	TRUE	1.68497
POS2117	unknow-3017	2.239	2.239	1.16286	0.0157514	0.130337	TRUE	1.48745
POS0752	unknow-966	1.76386	1.76386	0.818735	0.0158029	0.130534	TRUE	1.8069
POS2233	unknow-2913	2.05947	2.05947	1.04227	0.0159118	0.131101	TRUE	1.65377
POS4759	Indole-3-acetaldoxime	0.544542	-1.83641	-0.876886	0.0159192	0.131101	TRUE	1.35897
POS4919	Diflucortolone	0.315727	-3.16729	-1.66325	0.0160186	0.131721	TRUE	1.36049
POS5167	4-Oxo-4-(1H-purin-6-ylamino)butanoic acid	0.563663	-1.77411	-0.827095	0.0161056	0.131788	TRUE	1.60471
POS4332	unknow-1023	1.61868	1.61868	0.694817	0.0161155	0.131788	TRUE	1.82724
POS3598	unknow-1685	1.54835	1.54835	0.63073	0.0161339	0.131788	TRUE	1.38727
POS4806	HC blue 2	0.47221	-2.1177	-1.0825	0.0161466	0.131788	TRUE	1.23325
POS2314	unknow-2840	5.11603	5.11603	2.35502	0.0161934	0.131974	TRUE	1.72278
POS2692	unknow-250	1.51557	1.51557	0.599862	0.0163151	0.132769	TRUE	1.22423
POS2310	unknow-2844	0.221845	-4.50766	-2.17238	0.0163444	0.132811	TRUE	1.2937
POS3011	unknow-2212	0.474411	-2.10788	-1.07579	0.0164112	0.133156	TRUE	1.36507
POS2589	unknow-2593	2.46271	2.46271	1.30025	0.016604	0.13355	TRUE	1.54284
POS4567	nocardamin	2.17739	2.17739	1.1226	0.0166139	0.13355	TRUE	1.44574
POS1297	unknow-475	0.326339	-3.0643	-1.61556	0.0166191	0.13355	TRUE	1.57022
POS2856	unknow-2352	0.365741	-2.73418	-1.45111	0.0166419	0.13355	TRUE	1.45786
POS1699	unknow-3394	1.55148	1.55148	0.633643	0.0166442	0.13355	TRUE	1.40451
POS1979	unknow-3141	2.83248	2.83248	1.50206	0.0166542	0.13355	TRUE	1.49688
POS2146	unknow-2992	2.24899	2.24899	1.16928	0.0167116	0.133722	TRUE	1.61489
POS2177	unknow-2964	1.74283	1.74283	0.801432	0.0167243	0.133722	TRUE	1.50522
POS0322	PC 36:6	0.339399	-2.94638	-1.55895	0.0167492	0.133726	TRUE	1.60027
POS5197	4,4'-(diphenylethenylidene)bis[n,n-dimethylbenzenamine]	2.18487	2.18487	1.12755	0.0167885	0.133845	TRUE	1.60294
POS2195	unknow-2948	6.36688	6.36688	2.67059	0.0169065	0.13459	TRUE	1.67496
POS3265	unknow-1985	2.85972	2.85972	1.51587	0.0169325	0.134603	TRUE	1.49441
POS1719	unknow-3376	0.22405	-4.46329	-2.15811	0.017254	0.136682	TRUE	1.54593
POS4499	porfiromycin	0.54453	-1.83645	-0.876917	0.0172687	0.136682	TRUE	1.24453
POS4299	unknow-1053	1.53833	1.53833	0.621369	0.0174161	0.13765	TRUE	1.47677
POS1592	unknow-3490	2.23043	2.23043	1.15732	0.0174796	0.137953	TRUE	1.63701
POS4138	unknow-1199	1.53531	1.53531	0.618533	0.0175107	0.138001	TRUE	1.40997
POS4336	unknow-102	1.70362	1.70362	0.768602	0.0177042	0.138984	TRUE	1.3327
POS3883	unknow-1428	0.430462	-2.32309	-1.21604	0.0177311	0.138984	TRUE	1.28005
POS2937	unknow-228	0.520497	-1.92124	-0.942039	0.0177367	0.138984	TRUE	1.52302
POS2228	unknow-2918	3.64294	3.64294	1.8651	0.0178328	0.139538	TRUE	1.71595
POS3323	unknow-1932	2.08637	2.08637	1.061	0.0178956	0.139603	TRUE	1.44487
POS0862	unknow-867	2.09281	2.09281	1.06544	0.0180377	0.139945	TRUE	1.49302
POS1597	unknow-3486	1.5659	1.5659	0.646995	0.018085	0.140114	TRUE	1.56767
POS1671	unknow-3419	1.82739	1.82739	0.869787	0.0181637	0.140245	TRUE	1.22363
POS4306	unknow-1047	1.54834	1.54834	0.630721	0.0181785	0.140245	TRUE	1.61731
POS1289	unknow-482	1.94816	1.94816	0.962112	0.0182589	0.140668	TRUE	1.50207
POS3847	unknow-1460	1.57825	1.57825	0.658327	0.0183427	0.141116	TRUE	1.49202
POS3186	unknow-2055	2.29964	2.29964	1.20141	0.0183957	0.141326	TRUE	1.3517
POS3552	unknow-1726	1.58968	1.58968	0.668735	0.0184441	0.141499	TRUE	1.54444
POS5492	(−)-Epothilone A	1.65017	1.65017	0.722611	0.018511	0.141617	TRUE	1.69187
POS1115	unknow-639	1.51436	1.51436	0.598706	0.0185737	0.141899	TRUE	1.4643
POS3611	unknow-1673	1.59572	1.59572	0.674205	0.0186882	0.141992	TRUE	1.49238
POS5107	Acetyl-maltose	0.470858	-2.12378	-1.08664	0.0186927	0.141992	TRUE	1.16864
POS2085	unknow-3046	1.89693	1.89693	0.923668	0.0187011	0.141992	TRUE	1.48318
POS4439	Simenepag isopropyl	0.460964	-2.16937	-1.11727	0.0187151	0.141992	TRUE	1.41651
POS0774	unknow-946	2.11112	2.11112	1.07801	0.0188412	0.14237	TRUE	1.21524
POS0121	2-Aminoadipic acid	0.583933	-1.71252	-0.776125	0.0188428	0.14237	TRUE	1.35748
POS1020	unknow-724	1.62759	1.62759	0.702739	0.0188831	0.142479	TRUE	1.35309
POS3808	unknow-1496	0.462887	-2.16035	-1.11127	0.0190133	0.143265	TRUE	1.58067
POS1361	unknow-417	0.517576	-1.93208	-0.950156	0.0191617	0.144132	TRUE	1.41841
POS3380	unknow-1881	1.85012	1.85012	0.887617	0.0192127	0.144132	TRUE	1.77693
POS4521	Periciazine	2.39009	2.39009	1.25707	0.0192243	0.144132	TRUE	1.58159
POS0137	ACar 18:0	0.186719	-5.35563	-2.42106	0.0192333	0.144132	TRUE	1.3149
POS2215	unknow-293	0.555051	-1.80164	-0.849308	0.0192969	0.144411	TRUE	1.14548
POS1908	unknow-3205	0.383979	-2.60431	-1.3809	0.0194822	0.1456	TRUE	1.48656
POS0834	unknow-892	2.37389	2.37389	1.24725	0.0195492	0.145704	TRUE	1.72317
POS3079	unknow-2151	0.436406	-2.29144	-1.19626	0.0196149	0.145995	TRUE	1.37684
POS2283	unknow-2869	2.3061	2.3061	1.20545	0.0197927	0.14712	TRUE	1.33484
POS5205	3'-UMP	2.99341	2.99341	1.58179	0.0199347	0.147975	TRUE	1.28247
POS1271	unknow-499	0.423296	-2.36241	-1.24026	0.0199856	0.148152	TRUE	1.52631
POS3440	unknow-1827	3.92121	3.92121	1.9713	0.0200457	0.148221	TRUE	1.70231
POS0763	unknow-956	1.74127	1.74127	0.800139	0.0200743	0.148221	TRUE	1.57862
POS1209	unknow-554	0.112968	-8.85204	-3.14601	0.0200858	0.148221	TRUE	1.20246
POS3274	unknow-1977	2.15784	2.15784	1.10959	0.0201028	0.148221	TRUE	1.26217
POS0050	4-AMINOBUTANOATE	0.53996	-1.85199	-0.889075	0.020218	0.148531	TRUE	1.47352
POS4385	TMPTMA	0.662486	-1.50947	-0.594038	0.0203234	0.148651	TRUE	1.35922
POS4623	N,N-diacetyllegionaminic acid	0.585561	-1.70776	-0.772109	0.0204213	0.148958	TRUE	1.61009
POS3140	unknow-2097	1.59886	1.59886	0.677047	0.0204397	0.148958	TRUE	1.51135
POS2036	unknow-3090	1.87534	1.87534	0.907151	0.0204468	0.148958	TRUE	1.39406
POS4198	unknow-1144	0.504654	-1.98156	-0.986634	0.0205276	0.149348	TRUE	1.41532
POS1647	unknow-3440	1.9176	1.9176	0.939306	0.020941	0.151954	TRUE	1.6279
POS2316	unknow-2839	2.09367	2.09367	1.06604	0.0210073	0.152028	TRUE	1.7596
POS5255	3-(Methylthio)hexyl hexanoate	0.362079	-2.76183	-1.46562	0.0210198	0.152028	TRUE	1.42758
POS2152	unknow-2987	2.05136	2.05136	1.03658	0.0210342	0.152028	TRUE	1.58402
POS4112	unknow-1221	1.63954	1.63954	0.713293	0.0210891	0.152224	TRUE	1.31748
POS0172	ACar 20:1	0.198507	-5.0376	-2.33274	0.0211207	0.152252	TRUE	1.40363
POS2969	unknow-2250	0.403392	-2.47898	-1.30975	0.0212215	0.152578	TRUE	1.49176
POS2461	unknow-2708	0.638303	-1.56666	-0.647688	0.0213338	0.153185	TRUE	1.69251
POS3767	unknow-1532	0.452062	-2.21209	-1.14541	0.0214661	0.153934	TRUE	1.44654
POS4016	unknow-1308	0.563488	-1.77466	-0.827543	0.021539	0.154255	TRUE	1.63721
POS0590	PC 18:1	0.558912	-1.78919	-0.839306	0.0215832	0.15437	TRUE	1.51456
POS0960	unknow-779	1.80839	1.80839	0.854704	0.0217063	0.15475	TRUE	1.31663
POS0350	Myriocin	0.47197	-2.11878	-1.08323	0.0217502	0.15475	TRUE	1.57576
POS0096	Palmitoylcarnitine	0.512647	-1.95066	-0.963962	0.0217555	0.15475	TRUE	1.2491
POS1760	unknow-3339	1.72276	1.72276	0.784723	0.0217598	0.15475	TRUE	1.30393
POS4763	Imidapril	1.62702	1.62702	0.702228	0.0218548	0.15475	TRUE	1.63883
POS2287	unknow-2865	2.97479	2.97479	1.57279	0.0218677	0.15475	TRUE	1.76788
POS2777	unknow-2423	1.63382	1.63382	0.708246	0.0218898	0.15475	TRUE	1.56244
POS4790	his-asp	0.521049	-1.9192	-0.940509	0.0219803	0.15519	TRUE	1.50137
POS3664	unknow-1625	0.631219	-1.58424	-0.663788	0.0222564	0.156253	TRUE	1.29451
POS4595	N-Acetyl-L-glutamate5-semialdehyde	0.588955	-1.69792	-0.76377	0.0222731	0.156253	TRUE	1.61248
POS3221	unknow-2023	1.65644	1.65644	0.728089	0.022401	0.15695	TRUE	1.26289
POS2844	unknow-2363	1.83853	1.83853	0.878553	0.0224529	0.157008	TRUE	1.40064
POS0535	6-(3,4-Dimethoxyphenyl)-2-(3,5-dimethoxyphenyl)-5-methylthieno[2,3-d]pyrimidin-4-amine	0.415831	-2.40482	-1.26593	0.0224664	0.157008	TRUE	1.56089
POS2513	unknow-2661	0.382012	-2.61772	-1.38831	0.0226844	0.157995	TRUE	1.42386
POS2317	unknow-2838	1.70906	1.70906	0.773204	0.0227709	0.157995	TRUE	1.64403
POS2089	unknow-3042	0.485933	-2.0579	-1.04117	0.022807	0.157995	TRUE	1.40363
POS3473	unknow-1798	0.653745	-1.52965	-0.613199	0.0228323	0.157995	TRUE	1.42912
POS2501	unknow-2672	2.0269	2.0269	1.01928	0.0228715	0.158029	TRUE	1.2503
POS3230	unknow-2015	2.81457	2.81457	1.49291	0.0231444	0.159114	TRUE	1.30066
POS3256	unknow-1993	1.53365	1.53365	0.616972	0.0233012	0.15982	TRUE	1.02434
POS4863	fenpropathrin [ANSI]	1.51856	1.51856	0.602702	0.0234804	0.160759	TRUE	1.51624
POS2419	unknow-2746	3.03949	3.03949	1.60383	0.023525	0.160759	TRUE	1.55069
POS3567	unknow-1712	1.53354	1.53354	0.616861	0.02353	0.160759	TRUE	1.4808
POS1076	unknow-674	0.556827	-1.79589	-0.844699	0.0236452	0.161161	TRUE	1.63738
POS1449	unknow-3619	1.87978	1.87978	0.910566	0.0236475	0.161161	TRUE	1.23986
POS2771	unknow-2429	0.562721	-1.77708	-0.829509	0.0237013	0.161328	TRUE	1.44286
POS4626	N(6),N(6)-Dimethyladenine	0.412307	-2.42538	-1.27821	0.0238648	0.162039	TRUE	1.51313
POS4116	unknow-1218	2.0298	2.0298	1.02134	0.0241085	0.16299	TRUE	0.929786
POS3321	unknow-1934	1.72192	1.72192	0.784018	0.0241497	0.16299	TRUE	1.39085
POS3550	unknow-1728	0.441922	-2.26284	-1.17814	0.0241533	0.16299	TRUE	1.30401
POS1886	unknow-3225	1.80025	1.80025	0.848196	0.0242475	0.162999	TRUE	1.46396
POS3029	unknow-2197	2.67887	2.67887	1.42163	0.0243392	0.162999	TRUE	1.66089
POS4193	unknow-1149	1.58711	1.58711	0.666401	0.0243493	0.162999	TRUE	1.23464
POS2209	unknow-2935	2.93149	2.93149	1.55164	0.0244176	0.163144	TRUE	1.24234
POS4903	Domperidone	2.20678	2.20678	1.14194	0.0244433	0.163144	TRUE	1.69386
POS1519	unknow-3556	1.63327	1.63327	0.707767	0.0246607	0.164248	TRUE	1.46739
POS0931	unknow-804	0.443507	-2.25476	-1.17297	0.0246686	0.164248	TRUE	1.45014
POS1456	unknow-3612	0.260908	-3.83277	-1.93839	0.0247266	0.164333	TRUE	1.29287
POS5286	2-Acrylamido-2-methyl-1-propane sulfonic acid	0.301063	-3.32156	-1.73186	0.0247857	0.164333	TRUE	1.32212
POS1769	unknow-3330	2.60256	2.60256	1.37993	0.0248119	0.164333	TRUE	1.20285
POS1642	unknow-3445	1.97048	1.97048	0.978546	0.0249966	0.164889	TRUE	1.34222
POS1989	unknow-3132	1.6302	1.6302	0.705052	0.0250191	0.164889	TRUE	1.42752
POS1778	unknow-3322	2.15826	2.15826	1.10987	0.0250359	0.164889	TRUE	1.50524
POS3462	unknow-1807	2.09451	2.09451	1.06661	0.0251492	0.165245	TRUE	1.63975
POS0893	unknow-839	0.538768	-1.85609	-0.892265	0.025638	0.167296	TRUE	1.44509
POS1032	unknow-713	1.74143	1.74143	0.800271	0.0257026	0.167296	TRUE	1.36498
POS0374	N-Acetylornithine	0.639544	-1.56361	-0.644884	0.0257448	0.167296	TRUE	1.53381
POS3133	unknow-2102	1.73532	1.73532	0.795205	0.0257512	0.167296	TRUE	1.56797
POS1649	unknow-3439	2.11865	2.11865	1.08315	0.0257793	0.167296	TRUE	1.36031
POS0984	unknow-757	0.410946	-2.43341	-1.28298	0.0258269	0.167296	TRUE	1.44093
POS3324	unknow-1931	1.84079	1.84079	0.880322	0.0258849	0.167296	TRUE	1.53034
POS5249	3,4-Dihydrocadalene	0.280165	-3.56933	-1.83565	0.0258889	0.167296	TRUE	1.47912
POS2700	unknow-2493	1.87868	1.87868	0.909716	0.0259888	0.167296	TRUE	1.74561
POS1003	unknow-74	2.35257	2.35257	1.23424	0.0260399	0.167296	TRUE	1.23628
POS1918	unknow-3197	0.561415	-1.78122	-0.832862	0.0260485	0.167296	TRUE	1.59242
POS0804	unknow-919	1.62733	1.62733	0.702504	0.0260813	0.167296	TRUE	1.69364
POS4121	unknow-1213	1.66921	1.66921	0.739163	0.0261503	0.167296	TRUE	1.66749
POS2714	unknow-2480	0.215986	-4.62993	-2.21099	0.0262178	0.167296	TRUE	1.58101
POS3947	unknow-1370	0.141343	-7.07499	-2.82273	0.0262311	0.167296	TRUE	1.14392
POS3839	unknow-1468	0.557081	-1.79507	-0.844042	0.0262716	0.167296	TRUE	1.53704
POS4731	Leucyltryptophan	2.33342	2.33342	1.22245	0.0263138	0.167296	TRUE	1.26901
POS4293	unknow-1059	0.386782	-2.58544	-1.37041	0.0263142	0.167296	TRUE	1.38046
POS1036	unknow-71	1.79263	1.79263	0.842079	0.0264369	0.167769	TRUE	1.37835
POS1510	unknow-3564	0.561099	-1.78222	-0.833673	0.0264575	0.167769	TRUE	1.40495
POS4698	Lusitanicoside	2.0744	2.0744	1.05269	0.0265074	0.167769	TRUE	1.74377
POS4376	triamcinolone hexacetonide	1.69329	1.69329	0.759832	0.0265107	0.167769	TRUE	1.37387
POS1331	unknow-444	0.595419	-1.67949	-0.748023	0.0267661	0.169138	TRUE	1.1057
POS1498	unknow-3575	1.53379	1.53379	0.617105	0.0267887	0.169138	TRUE	1.43151
POS0857	unknow-871	0.516863	-1.93475	-0.952145	0.0268795	0.169465	TRUE	1.44022
POS4727	Leukotriene E3	0.507404	-1.97082	-0.978792	0.0269022	0.169465	TRUE	1.14122
POS4423	Succinic anhydride	0.532762	-1.87701	-0.908437	0.0269539	0.169597	TRUE	1.18586
POS1256	unknow-511	1.58045	1.58045	0.660335	0.0269931	0.169649	TRUE	1.24155
POS3192	unknow-205	0.150807	-6.63099	-2.72922	0.0275128	0.172127	TRUE	1.3764
POS1444	unknow-3623	2.81327	2.81327	1.49225	0.0275964	0.172199	TRUE	1.67845
POS0143	ACar 11:1	2.18033	2.18033	1.12455	0.0276179	0.172199	TRUE	1.07586
POS3898	unknow-1414	2.86043	2.86043	1.51623	0.027732	0.172712	TRUE	0.939064
POS1202	unknow-560	1.53729	1.53729	0.620387	0.0278101	0.172764	TRUE	1.32319
POS5183	4760	0.598214	-1.67164	-0.741267	0.0279854	0.172764	TRUE	1.03489
POS0439	ACar 17:0	0.328845	-3.04094	-1.60452	0.0279894	0.172764	TRUE	1.32996
POS2096	unknow-3036	3.49668	3.49668	1.80598	0.0280246	0.172764	TRUE	1.60683
POS2003	unknow-312	0.550525	-1.81645	-0.86112	0.0280522	0.172764	TRUE	1.31513
POS4997	Chlorphentermine	0.591688	-1.69008	-0.757093	0.0280724	0.172764	TRUE	1.34281
POS0148	ACar 20:0	0.174049	-5.7455	-2.52243	0.0281132	0.172764	TRUE	1.22771
POS0051	Υ-Aminobutyric acid (GABA)	0.372689	-2.68321	-1.42396	0.0281137	0.172764	TRUE	1.5339
POS2998	unknow-2224	1.65631	1.65631	0.727973	0.0281228	0.172764	TRUE	1.57734
POS3441	unknow-1826	2.14474	2.14474	1.1008	0.0281391	0.172764	TRUE	1.43496
POS1502	unknow-3571	0.621091	-1.61007	-0.687125	0.0281493	0.172764	TRUE	1.50439
POS4391	threonylphenylalanine	1.60657	1.60657	0.68398	0.0283005	0.17305	TRUE	1.27097
POS4719	libenzapril	1.67928	1.67928	0.747847	0.0283219	0.17305	TRUE	1.17924
POS4907	Dixanthogen	2.41732	2.41732	1.27341	0.0284126	0.173412	TRUE	1.06289
POS4654	metrifonate	0.522857	-1.91257	-0.935512	0.0284646	0.173536	TRUE	1.48046
POS2017	unknow-3107	3.52067	3.52067	1.81585	0.028596	0.17397	TRUE	1.1907
POS3461	unknow-1808	1.65761	1.65761	0.729105	0.0286625	0.17397	TRUE	1.27169
POS0224	Phenylalanylisoleucine (isomer of 1329)	1.70272	1.70272	0.767842	0.0287379	0.174043	TRUE	1.33862
POS1577	unknow-3503	1.82876	1.82876	0.870867	0.0288467	0.17451	TRUE	1.17239
POS4444	S-glutathionyl-L-cysteine	0.606469	-1.64889	-0.721494	0.0289781	0.175056	TRUE	1.55329
POS5434	(2S,4S)-4-Amino-2-hydroxy-2-methylpentanedioic acid	0.552305	-1.81059	-0.856463	0.0290241	0.175056	TRUE	1.39154
POS2143	unknow-2995	1.78568	1.78568	0.836475	0.0290835	0.175171	TRUE	1.40156
POS1037	unknow-709	0.598879	-1.66979	-0.739663	0.0291213	0.175175	TRUE	1.67424
POS1611	unknow-3473	1.67836	1.67836	0.747054	0.0291499	0.175175	TRUE	1.63368
POS0939	unknow-798	0.60467	-1.65379	-0.72578	0.029211	0.175175	TRUE	1.14751
POS2263	unknow-2887	1.77936	1.77936	0.831359	0.029444	0.176375	TRUE	1.36525
POS3095	unknow-2137	1.59437	1.59437	0.672983	0.0295294	0.176563	TRUE	1.64093
POS1427	unknow-3639	0.546456	-1.82997	-0.871823	0.0296251	0.176881	TRUE	1.3104
POS3497	unknow-1776	0.538008	-1.85871	-0.8943	0.0298258	0.17759	TRUE	1.35692
POS2045	unknow-3082	0.627034	-1.59481	-0.673385	0.0298355	0.17759	TRUE	1.25183
POS4384	TOBORINONE	0.634179	-1.57684	-0.657037	0.0298408	0.17759	TRUE	1.40359
POS4659	Methylarsonic acid	0.5979	-1.67252	-0.742025	0.0299101	0.177747	TRUE	1.5669
POS5309	2'_4_4'_6'-Tetrahydroxychalcone4'-O-glucoside	0.586366	-1.70542	-0.770126	0.029932	0.177747	TRUE	1.25567
POS1602	unknow-3481	0.550704	-1.81586	-0.860651	0.0301968	0.178548	TRUE	1.20203
POS1305	unknow-468	0.544089	-1.83794	-0.878086	0.0305052	0.180177	TRUE	1.40078
POS2029	unknow-3097	2.49161	2.49161	1.31708	0.0306294	0.18054	TRUE	1.7495
POS1952	unknow-3166	2.05746	2.05746	1.04087	0.0306323	0.18054	TRUE	1.76279
POS2891	unknow-2320	2.15996	2.15996	1.11101	0.0307271	0.180905	TRUE	1.3938
POS4486	pro-gln	0.576641	-1.73418	-0.794255	0.0308573	0.181293	TRUE	1.47352
POS1244	unknow-522	0.416917	-2.39856	-1.26217	0.0308592	0.181293	TRUE	1.44441
POS3036	unknow-2190	0.656609	-1.52298	-0.606894	0.0310001	0.181927	TRUE	1.51144
POS0103	Oleoyl-carnitine; AIF; CE30; MS2Dec	0.6338	-1.57778	-0.6579	0.0311634	0.182215	TRUE	1.20255
POS1964	unknow-3155	1.59215	1.59215	0.67098	0.0311862	0.182215	TRUE	1.18341
POS1440	unknow-3627	1.82712	1.82712	0.869574	0.0312074	0.182215	TRUE	1.20741
POS1977	unknow-3143	2.99754	2.99754	1.58378	0.0312193	0.182215	TRUE	1.34709
POS1824	unknow-3281	0.19759	-5.061	-2.33942	0.0312492	0.182215	TRUE	1.19179
POS3727	unknow-1569	2.36694	2.36694	1.24302	0.0313248	0.182274	TRUE	1.43274
POS1473	unknow-3598	3.31974	3.31974	1.73107	0.0314462	0.182594	TRUE	1.3048
POS5074	APM	0.611034	-1.63657	-0.710677	0.0315653	0.183092	TRUE	1.44814
POS5464	(1S,6S)-6-Aminooctahydro-1-indolizinyl acetate	1.52606	1.52606	0.609812	0.0317469	0.183181	TRUE	1.25851
POS2849	unknow-2359	1.80014	1.80014	0.848111	0.0317473	0.183181	TRUE	1.62372
POS4551	O-Feruloylquinate	0.504692	-1.98141	-0.986525	0.0318297	0.183463	TRUE	1.31834
POS2682	unknow-2509	1.62533	1.62533	0.70073	0.0318941	0.183642	TRUE	1.6006
POS1947	unknow-3170	2.00623	2.00623	1.00449	0.0319614	0.18377	TRUE	1.60381
POS4767	ilomastat	1.53056	1.53056	0.614064	0.0319832	0.18377	TRUE	1.46045
POS0041	Daidzein	2.2713	2.2713	1.18352	0.0324229	0.18609	TRUE	1.29889
POS2701	unknow-2492	0.462837	-2.16059	-1.11142	0.0324628	0.18609	TRUE	1.47665
POS5460	(2E)-5-methyl-2-phenylhex-2-enal	0.200289	-4.99279	-2.31985	0.0324886	0.18609	TRUE	1.48449
POS3338	unknow-1919	1.66438	1.66438	0.734989	0.0331125	0.189087	TRUE	1.31783
POS1901	unknow-3211	0.629738	-1.58796	-0.667176	0.0331451	0.189087	TRUE	1.1826
POS2458	unknow-2710	2.7896	2.7896	1.48006	0.0331554	0.189087	TRUE	1.20083
POS0719	unknow-996	1.50986	1.50986	0.594413	0.0332074	0.189087	TRUE	1.61784
POS5108	Acetonecyanohydrin	0.240047	-4.16586	-2.05861	0.0332936	0.189163	TRUE	1.40454
POS2182	unknow-296	1.57404	1.57404	0.654468	0.0333007	0.189163	TRUE	1.03078
POS3703	unknow-1590	2.21801	2.21801	1.14926	0.0333768	0.189219	TRUE	1.26723
POS3163	unknow-2076	0.449631	-2.22405	-1.15319	0.0334404	0.189349	TRUE	1.31399
POS4146	unknow-1191	2.82284	2.82284	1.49715	0.0334731	0.189349	TRUE	1.19871
POS0532	[3-({3-[(Cyclopropylmethyl)amino]-3-oxetanyl}methyl)-1,2-oxazol-5-yl]methanol	0.59202	-1.68913	-0.756283	0.0335403	0.189349	TRUE	1.5358
POS4690	Lysophosphatidylinositol	0.234779	-4.25932	-2.09062	0.0335914	0.189396	TRUE	1.24903
POS0449	Linalool	1.78605	1.78605	0.836776	0.0336426	0.189396	TRUE	1.21628
POS0673	N-Benzyl-N-methyl-2-[(3R,4S)-3-{[5-(phenoxymethyl)-1,2-oxazol-3-yl]methyl}-4-piperidinyl]acetamide	2.20794	2.20794	1.1427	0.0338461	0.190099	TRUE	1.55793
POS1207	unknow-556	0.611898	-1.63426	-0.708638	0.0340969	0.19115	TRUE	1.27471
POS3093	unknow-2139	1.53398	1.53398	0.617276	0.0342907	0.191719	TRUE	1.38799
POS1738	unknow-3359	2.52448	2.52448	1.33599	0.0344801	0.192479	TRUE	1.13891
POS2259	unknow-2890	2.07177	2.07177	1.05086	0.0345325	0.192576	TRUE	1.57807
POS5005	Cerlapirdine	2.54791	2.54791	1.34931	0.0346734	0.193165	TRUE	1.23794
POS2470	unknow-270	1.63663	1.63663	0.71073	0.0348097	0.193728	TRUE	1.48329
POS2713	unknow-2481	0.350424	-2.85369	-1.51283	0.0349521	0.194324	TRUE	1.08185
POS5344	1872050	0.606834	-1.6479	-0.720627	0.0351541	0.194615	TRUE	1.35388
POS4956	dacisteine	0.425071	-2.35255	-1.23423	0.0352171	0.194615	TRUE	1.30577
POS1868	unknow-3241	0.381505	-2.62119	-1.39022	0.0355017	0.19596	TRUE	1.60001
POS0246	Buspirone	0.529106	-1.88998	-0.918371	0.0355318	0.19596	TRUE	1.31126
POS0679	Ranitidine S-oxide	0.524073	-1.90813	-0.932162	0.0356747	0.196354	TRUE	1.2167
POS0380	Bisphenol A	0.151495	-6.60088	-2.72266	0.0357504	0.196574	TRUE	1.11451
POS4413	Tariquidar	1.83206	1.83206	0.873467	0.0358482	0.196914	TRUE	1.02053
POS5258	3-(4-Deoxy-beta-D-gluc-4-enuronosyl)-N-acetyl-D-glucosamine	0.542079	-1.84475	-0.883426	0.0359824	0.197163	TRUE	1.47983
POS0795	unknow-927	2.63705	2.63705	1.39892	0.0360116	0.197163	TRUE	1.49602
POS4133	unknow-1202	0.666173	-1.50111	-0.586032	0.0360378	0.197163	TRUE	1.42225
POS4021	unknow-1303	2.09182	2.09182	1.06476	0.0361822	0.197563	TRUE	1.13908
POS4479	Quetiapine	1.94994	1.94994	0.963427	0.0362952	0.197787	TRUE	1.55033
POS0860	unknow-869	0.493356	-2.02693	-1.0193	0.0364227	0.198265	TRUE	1.39401
POS5063	asn-tyr	2.58948	2.58948	1.37266	0.0364551	0.198265	TRUE	1.24837
POS1038	unknow-708	1.59926	1.59926	0.677406	0.0366207	0.198772	TRUE	1.38548
POS2217	unknow-2928	1.99835	1.99835	0.998808	0.0367395	0.19922	TRUE	1.70744
POS3541	unknow-1736	0.425361	-2.35095	-1.23324	0.0368653	0.199551	TRUE	1.13606
POS0155	E-N-Deoxyfructosyllysine	0.497028	-2.01196	-1.0086	0.036908	0.199551	TRUE	1.37852
POS2202	unknow-2941	2.02946	2.02946	1.0211	0.0371089	0.200235	TRUE	1.22676
POS2297	unknow-2856	1.73745	1.73745	0.796973	0.0371479	0.200249	TRUE	1.12559
POS1441	unknow-3626	1.7269	1.7269	0.788186	0.0373727	0.201263	TRUE	1.59127
POS4558	O-[{(2R)-2-[(4Z,7Z,10Z,13Z,16Z,19Z)-4,7,10,13,16,19-Docosahexaenoyloxy]-3-[(6Z,9Z,12Z,15Z)-6,9,12,15-octadecatetraenoyloxy]propoxy}(hydroxy)phosphoryl]-L-serine	0.606186	-1.64966	-0.722168	0.0374111	0.201272	TRUE	1.32217
POS3619	unknow-1666	1.60232	1.60232	0.680159	0.037851	0.202545	TRUE	1.7609
POS3693	unknow-16	0.42537	-2.3509	-1.23321	0.0378689	0.202545	TRUE	1.27742
POS4165	unknow-1174	0.417331	-2.39618	-1.26074	0.0380413	0.202875	TRUE	1.26291
POS4743	L-Alanyl-3-{[(2E)-4-amino-4-oxo-2-butenoyl]amino}-L-alanine	0.666315	-1.50079	-0.585724	0.0381911	0.203082	TRUE	1.05637
POS0218	Aceanthrenequinone	0.648119	-1.54293	-0.625669	0.0382902	0.203412	TRUE	1.28849
POS0669	Tri-N-butyl phosphate	0.299646	-3.33727	-1.73867	0.0383914	0.203753	TRUE	1.3442
POS0333	Muramic acid	0.633189	-1.57931	-0.659291	0.0385357	0.204124	TRUE	1.39926
POS0579	M-144	0.364772	-2.74144	-1.45493	0.0386511	0.204341	TRUE	1.1101
POS3821	unknow-1484	0.349775	-2.85898	-1.5155	0.0386911	0.204356	TRUE	1.5943
POS3017	unknow-2207	0.361339	-2.76749	-1.46858	0.0389269	0.205207	TRUE	1.12573
POS2141	unknow-2997	1.89978	1.89978	0.925831	0.0394304	0.207662	TRUE	1.30915
POS4634	Monostearin	0.619453	-1.61433	-0.690934	0.0398264	0.208831	TRUE	1.16414
POS4083	unknow-1248	1.70348	1.70348	0.768484	0.0400207	0.208968	TRUE	1.31448
POS4122	unknow-1212	0.50782	-1.9692	-0.977611	0.0402757	0.210099	TRUE	1.32541
POS2415	unknow-275	0.325734	-3.06999	-1.61823	0.0405001	0.210869	TRUE	1.21899
POS4935	Desmethylazelastine	0.159873	-6.25495	-2.645	0.0408291	0.21218	TRUE	1.05577
POS2500	unknow-2673	1.59259	1.59259	0.671375	0.0409506	0.21261	TRUE	1.09772
POS2555	unknow-2623	1.5276	1.5276	0.611266	0.0410967	0.212784	TRUE	1.24088
POS3810	unknow-1494	1.63128	1.63128	0.706005	0.0412395	0.213242	TRUE	1.17441
POS5037	beta-Glycerophosphoricacid	0.497753	-2.00903	-1.0065	0.0412979	0.213242	TRUE	1.4175
POS4438	Simetride	0.437501	-2.28571	-1.19264	0.041316	0.213242	TRUE	1.19046
POS3027	unknow-2199	1.58989	1.58989	0.668931	0.0413441	0.213242	TRUE	1.12396
POS2197	unknow-2946	0.332819	-3.00463	-1.58719	0.0422634	0.216786	TRUE	1.15406
POS1845	unknow-3262	1.58473	1.58473	0.664241	0.0423864	0.216786	TRUE	1.5369
POS2479	unknow-2692	1.84094	1.84094	0.880443	0.0424206	0.216786	TRUE	1.26601
POS2157	unknow-2982	1.50665	1.50665	0.591343	0.0425326	0.21713	TRUE	1.53365
POS4017	unknow-1307	2.35327	2.35327	1.23467	0.0425969	0.217138	TRUE	1.189
POS4795	Hexyl cinnamaldehyde	0.505767	-1.97719	-0.983455	0.0426497	0.217138	TRUE	1.12763
POS0165	ACar 19:0	0.222747	-4.4894	-2.16652	0.0426527	0.217138	TRUE	1.20529
POS4196	unknow-1146	1.74297	1.74297	0.801545	0.0428659	0.217671	TRUE	1.17376
POS2044	unknow-3083	0.666612	-1.50012	-0.585081	0.0428764	0.217671	TRUE	1.19458
POS2365	unknow-2795	0.441085	-2.26713	-1.18087	0.0430017	0.217702	TRUE	1.18152
POS5254	3-(Pyrazol-1-yl)-L-alanine	0.450597	-2.21928	-1.15009	0.0430382	0.217702	TRUE	1.14698
POS1164	unknow-595	0.621551	-1.60888	-0.686054	0.0430655	0.217702	TRUE	1.17056
POS4882	epothilone C	1.88586	1.88586	0.915219	0.0431428	0.217816	TRUE	1.37882
POS1220	unknow-544	0.469443	-2.13018	-1.09098	0.0431839	0.217823	TRUE	1.3817
POS4018	unknow-1306	1.70989	1.70989	0.773904	0.0434019	0.218198	TRUE	1.60034
POS2843	unknow-2364	1.67806	1.67806	0.746796	0.0434171	0.218198	TRUE	1.50997
POS0852	unknow-876	1.97122	1.97122	0.979088	0.0435343	0.218387	TRUE	1.55631
POS1825	unknow-3280	1.7893	1.7893	0.839399	0.0436556	0.218796	TRUE	1.10298
POS3474	unknow-1797	1.58539	1.58539	0.664842	0.0437994	0.219316	TRUE	1.01933
POS0779	unknow-941	3.1955	3.1955	1.67604	0.044148	0.220448	TRUE	1.68876
POS4671	met-asn	1.79591	1.79591	0.844719	0.044169	0.220448	TRUE	1.34483
POS1941	unknow-3176	3.25437	3.25437	1.70238	0.0442039	0.220448	TRUE	1.25052
POS3007	unknow-2216	1.70366	1.70366	0.768638	0.0442598	0.220448	TRUE	1.64231
POS0549	6-Methylindole	3.00155	3.00155	1.58571	0.0442661	0.220448	TRUE	1.12555
POS2810	unknow-2394	0.60522	-1.65229	-0.724469	0.0443189	0.220496	TRUE	1.59498
POS1332	unknow-443	1.51224	1.51224	0.596692	0.0443722	0.220496	TRUE	1.70008
POS1632	unknow-3454	2.55171	2.55171	1.35146	0.0444243	0.220496	TRUE	1.41625
POS0119	Valeryl-carnitine; AIF; CE10; MS2Dec	0.21276	-4.70013	-2.2327	0.0447014	0.221367	TRUE	1.20192
POS2064	unknow-3065	1.50864	1.50864	0.593252	0.0447237	0.221367	TRUE	0.97422
POS1971	unknow-3149	1.71748	1.71748	0.780297	0.044771	0.221367	TRUE	1.08624
POS0554	Biotin	0.657092	-1.52186	-0.605833	0.0448297	0.221367	TRUE	1.50436
POS1862	unknow-3247	0.555813	-1.79917	-0.847328	0.0448466	0.221367	TRUE	0.949289
POS4650	Mezerein	1.67789	1.67789	0.746647	0.0448959	0.221367	TRUE	1.08737
POS3239	unknow-2007	2.58319	2.58319	1.36916	0.0449402	0.221367	TRUE	1.25739
POS0854	unknow-874	0.145626	-6.86691	-2.77966	0.0449747	0.221367	TRUE	1.31656
POS4914	Dihydromacarpine	1.5521	1.5521	0.634225	0.0452941	0.222342	TRUE	1.17882
POS4861	fentrazamide	1.64749	1.64749	0.720268	0.0456676	0.223975	TRUE	1.32977
POS4208	unknow-1135	0.657965	-1.51984	-0.603917	0.0457153	0.224009	TRUE	1.45699
POS1042	unknow-704	1.67415	1.67415	0.743427	0.045765	0.224053	TRUE	1.22287
POS1104	unknow-649	1.57692	1.57692	0.657111	0.0459118	0.224372	TRUE	1.3042
POS5278	2-Deoxy-4-S-{2-deoxy-2-[(E)-(1-hydroxyethylidene)amino]-beta-D-glucopyranosyl}-2-[(Z)-(1-hydroxyethylidene)amino]-4-thio-D-glucopyranose	0.491747	-2.03357	-1.02401	0.046193	0.225545	TRUE	1.25355
POS3757	unknow-1541	0.125421	-7.97313	-2.99515	0.0462422	0.225585	TRUE	1.00733
POS5133	6-Aminopenicillanate	4.3732	4.3732	2.12869	0.0463099	0.22567	TRUE	1.53826
POS2670	unknow-252	0.374639	-2.66923	-1.41643	0.0464565	0.225914	TRUE	1.10371
POS4508	pimozide	1.87613	1.87613	0.907763	0.0464742	0.225914	TRUE	1.55545
POS4455	Sarmentosin	0.571343	-1.75026	-0.80757	0.0467808	0.227003	TRUE	1.38771
POS5048	Benidipine	2.25004	2.25004	1.16995	0.0468902	0.227036	TRUE	1.55461
POS0366	2C-N	0.521379	-1.91799	-0.939597	0.0469827	0.227036	TRUE	1.15734
POS0941	unknow-796	1.59507	1.59507	0.673622	0.0469944	0.227036	TRUE	1.11164
POS3465	unknow-1804	1.91215	1.91215	0.935192	0.0470774	0.227238	TRUE	1.42045
POS2254	unknow-2895	0.543755	-1.83906	-0.878972	0.0471631	0.227252	TRUE	1.18088
POS0671	Ofloxacin	1.62682	1.62682	0.702051	0.0472326	0.227387	TRUE	0.884722
POS5042	Benzyl 2-({[4-(carbamimidamidomethyl)cyclohexyl]carbonyl}oxy)benzoate	1.82966	1.82966	0.871575	0.0475022	0.228085	TRUE	1.36892
POS5421	(4S)-4-cyclohexyl-1-({[2-methyl-1-(propanoyloxy)propoxy](4-phenylbutyl)phosphoryl}acetyl)-L-proline	2.45135	2.45135	1.29357	0.0476837	0.228757	TRUE	1.38632
POS4984	Clobetasol propionate	1.6371	1.6371	0.711147	0.047934	0.228781	TRUE	1.27954
POS1555	unknow-3523	1.91473	1.91473	0.937143	0.0479381	0.228781	TRUE	1.31164
POS3709	unknow-1585	1.64704	1.64704	0.719872	0.0481355	0.229521	TRUE	1.27477
POS0022	Adenosine 5'-monophosphate	0.243439	-4.10781	-2.03837	0.0484657	0.230436	TRUE	1.16505
POS2579	unknow-2601	1.87282	1.87282	0.905212	0.048501	0.230436	TRUE	0.915568
POS1759	unknow-334	0.449708	-2.22366	-1.15294	0.0485601	0.230436	TRUE	1.22523
POS1704	unknow-339	1.52618	1.52618	0.609922	0.0485791	0.230436	TRUE	1.11139
POS0577	Disperse red 1	2.2857	2.2857	1.19264	0.0487124	0.230561	TRUE	1.10925
POS4015	unknow-1309	1.74631	1.74631	0.804311	0.0487563	0.230561	TRUE	1.07447
POS2090	unknow-3041	0.626301	-1.59668	-0.675072	0.0489778	0.231328	TRUE	1.08463
POS0882	unknow-849	2.13582	2.13582	1.09479	0.0494579	0.232995	TRUE	1.35405
POS5102	Aganepag isopropyl	2.38051	2.38051	1.25127	0.049786	0.234022	TRUE	1.27906
POS2351	unknow-2807	1.64403	1.64403	0.717239	0.0499336	0.234022	TRUE	1.37249

## Sheet: Neg
ID	Name	Ratio	FC	log2FC	p.value	adj.Pval	is_sig	VIP
NEG0123	Coumaroyl Hexoside (isomer of 691, 692)	0.18788	-5.32255	-2.41212	1.47054e-05	0.0449554	TRUE	2.7768
NEG1114	unknow-448	1.98374	1.98374	0.988226	2.60906e-05	0.0449554	TRUE	2.77513
NEG0149	NCGC00380817-01_C15H20O9_	0.147211	-6.79296	-2.76404	3.10812e-05	0.0449554	TRUE	2.76509
NEG1705	unknow-1073	2.09566	2.09566	1.06741	3.92709e-05	0.0449554	TRUE	2.8218
NEG4037	unknow-2789	1.68378	1.68378	0.751707	7.65422e-05	0.0700974	TRUE	2.61899
NEG4170	unknow-2758	0.295404	-3.38519	-1.75924	0.000138856	0.0823973	TRUE	2.61147
NEG4295	unknow-2879	0.212087	-4.71504	-2.23727	0.000141636	0.0823973	TRUE	2.55444
NEG3535	unknow-2181	0.340005	-2.94113	-1.55637	0.000143957	0.0823973	TRUE	2.57419
NEG4275	unknow-2864	3.17044	3.17044	1.66468	0.000233022	0.103672	TRUE	2.55545
NEG4129	unknow-2724	2.13275	2.13275	1.09271	0.000234282	0.103672	TRUE	2.55538
NEG2031	unknow-1046	2.26994	2.26994	1.18265	0.000274727	0.103672	TRUE	2.58358
NEG1400	{4-[(1E)-4-Chloro-1,2-diphenyl-1-buten-1-yl]phenoxy}acetaldehyde	0.339199	-2.94812	-1.5598	0.000290655	0.103672	TRUE	2.49065
NEG3191	unknow-1952	0.641954	-1.55774	-0.639459	0.000294492	0.103672	TRUE	2.53267
NEG0819	unknow-265	1.86733	1.86733	0.900977	0.000328427	0.103672	TRUE	2.60129
NEG2475	unknow-1382	0.319767	-3.12728	-1.64491	0.000339612	0.103672	TRUE	2.42315
NEG0686	unknow-151	0.058278	-17.1591	-4.10091	0.000386429	0.105167	TRUE	2.38372
NEG1777	unknow-878	1.89731	1.89731	0.923958	0.00040552	0.105167	TRUE	2.55293
NEG4412	unknow-3003	0.40937	-2.44278	-1.28852	0.000413411	0.105167	TRUE	2.55932
NEG0918	(1S,3S,12S,14R,27S)-12-Hydroxy-1,3-dimethyl-2,5,15,23,25-pentaazaheptacyclo[12.10.2.1~2,5~.0~6,11~.0~12,27~.0~15,24~.0~17,22~]heptacosa-6,8,10,17,19,21,23-heptaene-4,16,26-trione	0.0361147	-27.6895	-4.79127	0.000478418	0.110097	TRUE	2.35957
NEG3975	unknow-2560	0.440943	-2.26786	-1.18133	0.000480879	0.110097	TRUE	2.5002
NEG3656	unknow-2286	0.199928	-5.0018	-2.32245	0.000506389	0.110417	TRUE	2.37693
NEG1706	(1R_2S)-1-Hydroxypropane-1_2_3-tricarboxylate	0.345075	-2.89792	-1.53502	0.000622397	0.127276	TRUE	2.33357
NEG1993	unknow-1022	1.87312	1.87312	0.905447	0.000639297	0.127276	TRUE	2.42498
NEG0960	unknow-334	0.472363	-2.11702	-1.08203	0.000679742	0.129689	TRUE	2.38503
NEG2034	unknow-1048	0.259251	-3.85726	-1.94758	0.000744325	0.13523	TRUE	2.47124
NEG3250	unknow-1980	2.77556	2.77556	1.47278	0.000779043	0.13523	TRUE	2.44098
NEG0920	unknow-311	1.71065	1.71065	0.774544	0.000803285	0.13523	TRUE	2.49572
NEG3067	Vipadenant	2.20506	2.20506	1.14082	0.000837863	0.13523	TRUE	2.41554
NEG4573	unknow-3216	0.361304	-2.76775	-1.46871	0.000863367	0.13523	TRUE	2.35939
NEG2676	unknow-1761	3.25787	3.25787	1.70393	0.000934193	0.13523	TRUE	2.41217
NEG1662	unknow-800	1.80748	1.80748	0.853982	0.000942012	0.13523	TRUE	2.4046
NEG1413	unknow-631	1.6808	1.6808	0.749152	0.000945042	0.13523	TRUE	2.41592
NEG1177	unknow-484	1.60394	1.60394	0.681619	0.00102197	0.141806	TRUE	2.41457
NEG4497	unknow-3091	0.501338	-1.99466	-0.996143	0.00106345	0.143222	TRUE	2.32225
NEG1599	unknow-759	1.90269	1.90269	0.928042	0.00125177	0.160157	TRUE	2.30666
NEG2805	unknow-1606	0.43646	-2.29116	-1.19608	0.00125915	0.160157	TRUE	2.23189
NEG2443	unknow-1358	2.37634	2.37634	1.24874	0.00143435	0.17032	TRUE	2.26871
NEG3955	unknow-2932	1.84288	1.84288	0.881962	0.00144105	0.17032	TRUE	2.37187
NEG4201	unknow-2794	1.96694	1.96694	0.975955	0.00146289	0.17032	TRUE	2.40583
NEG3090	CYCLOTETRAGLUCOSE	0.226611	-4.41284	-2.14171	0.00148784	0.17032	TRUE	2.33795
NEG3783	unknow-2389	0.262345	-3.81178	-1.93047	0.00159815	0.178486	TRUE	2.2849
NEG4289	unknow-2873	2.60082	2.60082	1.37897	0.00170002	0.178774	TRUE	2.26966
NEG1966	Tyramineglucuronide	0.289799	-3.45066	-1.78687	0.00172772	0.178774	TRUE	2.394
NEG0892	benthiavalicarb-isopropyl	1.8668	1.8668	0.900569	0.0017679	0.178774	TRUE	2.21905
NEG1936	unknow-982	0.436891	-2.2889	-1.19466	0.00180128	0.178774	TRUE	2.30983
NEG2604	unknow-1482	1.67556	1.67556	0.74464	0.0018497	0.178774	TRUE	2.30484
NEG2130	unknow-1117	1.51038	1.51038	0.594913	0.00197486	0.178774	TRUE	2.24894
NEG2435	unknow-1353	0.52118	-1.91872	-0.940145	0.00200281	0.178774	TRUE	2.24484
NEG1718	unknow-1238	1.87867	1.87867	0.909713	0.00200596	0.178774	TRUE	2.34973
NEG0572	L-Proline, 4-hydroxy-5-oxo-4-(tetrahydro-2,3,4-trihydroxy-2-furanyl)-	0.391738	-2.55272	-1.35204	0.00212255	0.178774	TRUE	2.17585
NEG2080	unknow-1085	0.36631	-2.72993	-1.44886	0.00213294	0.178774	TRUE	2.28349
NEG1148	unknow-635	0.409266	-2.4434	-1.28889	0.00215446	0.178774	TRUE	2.26692
NEG1427	unknow-1245	0.36459	-2.74281	-1.45565	0.00215946	0.178774	TRUE	2.39898
NEG3791	unknow-2399	0.31293	-3.1956	-1.67609	0.00225174	0.178774	TRUE	2.23841
NEG3839	unknow-2441	0.376541	-2.65575	-1.40912	0.00226838	0.178774	TRUE	2.2521
NEG1405	unknow-625	1.56808	1.56808	0.648996	0.00228182	0.178774	TRUE	2.24443
NEG0786	unknow-246	0.504309	-1.98291	-0.987621	0.00231806	0.178774	TRUE	2.32119
NEG2818	unknow-1616	1.95426	1.95426	0.96662	0.0023862	0.178774	TRUE	2.24549
NEG3299	unknow-2006	0.453033	-2.20735	-1.14231	0.00239636	0.178774	TRUE	2.23707
NEG1446	Thiaminmonophosphate	0.250878	-3.986	-1.99494	0.00240562	0.178774	TRUE	2.23624
NEG2679	4,4'-[(Z)-1,2-Diazenediyldimethylylidene]bis(2,6-dimethoxy-2,5-cyclohexadien-1-one)	1.90978	1.90978	0.933406	0.00242061	0.178774	TRUE	2.27615
NEG0362	Dulcitol	0.514686	-1.94293	-0.958234	0.00258034	0.18405	TRUE	2.30622
NEG1361	Phenethylamineglucuronide	0.402776	-2.48277	-1.31195	0.00260071	0.18405	TRUE	2.3343
NEG0995	unknow-384	1.53756	1.53756	0.620645	0.00261345	0.18405	TRUE	2.24274
NEG2981	unknow-1753	0.47495	-2.10548	-1.07415	0.00265283	0.18405	TRUE	2.22962
NEG4445	(5R,6Z,8E,10E,12S,14Z)-5,12,20,20,20-Pentahydroxy-6,8,10,14-icosatetraenoic acid	0.437174	-2.28742	-1.19372	0.00269766	0.184367	TRUE	2.17116
NEG0734	unknow-182	1.72033	1.72033	0.782686	0.00283324	0.189236	TRUE	2.25245
NEG4030	unknow-2811	0.495035	-2.02006	-1.0144	0.00293817	0.189491	TRUE	2.25796
NEG4032	unknow-2627	0.624138	-1.60221	-0.680064	0.00304268	0.190855	TRUE	2.19792
NEG0319	Fluroxypyr-meptyl	0.300665	-3.32596	-1.73377	0.00319262	0.19345	TRUE	2.12744
NEG4463	unknow-3070	1.74539	1.74539	0.803547	0.00320201	0.19345	TRUE	2.21278
NEG4217	unknow-2814	2.17086	2.17086	1.11826	0.0032108	0.19345	TRUE	2.24904
NEG3449	unknow-2131	2.03467	2.03467	1.02479	0.00345735	0.2056	TRUE	2.15465
NEG3492	3-[18-(3-Methoxy-3-oxopropyl)-3,7,12,17-tetramethyl-8,13-divinyl-2-porphyrinyl]propanoic acid	2.32288	2.32288	1.21591	0.00352023	0.206288	TRUE	2.20984
NEG4417	fluspiperone	0.557726	-1.793	-0.842372	0.00356141	0.206288	TRUE	2.14212
NEG2813	unknow-1611	1.68284	1.68284	0.750899	0.00360408	0.206288	TRUE	2.14917
NEG4230	Indometacin farnesil	1.67092	1.67092	0.740644	0.00368723	0.207481	TRUE	2.20542
NEG1646	unknow-787	0.353168	-2.83151	-1.50157	0.00371554	0.207481	TRUE	2.19134
NEG1067	His-Leu	1.71367	1.71367	0.777087	0.00383075	0.20965	TRUE	2.21708
NEG1278	Sarmentosin	0.501699	-1.99323	-0.995105	0.0038887	0.20965	TRUE	2.16487
NEG3518	unknow-2170	0.189518	-5.27655	-2.39959	0.00389174	0.20965	TRUE	2.06772
NEG2041	unknow-1056	0.541526	-1.84663	-0.884897	0.00418693	0.216664	TRUE	2.14463
NEG3609	unknow-2983	0.24663	-4.05466	-2.01958	0.00420483	0.216664	TRUE	2.2402
NEG3060	unknow-1943	4.09828	4.09828	2.03502	0.0042605	0.216664	TRUE	2.03662
NEG2543	unknow-1430	1.50077	1.50077	0.585699	0.00431593	0.216664	TRUE	2.17347
NEG0839	Pseudouridine	0.507713	-1.96962	-0.977916	0.00438974	0.216664	TRUE	2.14444
NEG0049	Cyclic ADP-ribose	0.400545	-2.4966	-1.31996	0.00440395	0.216664	TRUE	2.22671
NEG3349	unknow-2546	1.68914	1.68914	0.756291	0.00457161	0.216664	TRUE	2.15852
NEG3421	unknow-2357	3.41182	3.41182	1.77054	0.00458974	0.216664	TRUE	2.09025
NEG3469	unknow-2144	2.01702	2.01702	1.01223	0.00466385	0.217916	TRUE	2.18487
NEG0026	Pantothenic acid	0.603079	-1.65816	-0.72958	0.00506408	0.228316	TRUE	2.03338
NEG2683	unknow-1527	2.00513	2.00513	1.0037	0.00509293	0.228316	TRUE	2.14209
NEG2420	unknow-1345	2.05293	2.05293	1.03768	0.00516017	0.228316	TRUE	2.11217
NEG0669	unknow-144	0.477993	-2.09208	-1.06494	0.00518348	0.228316	TRUE	2.07498
NEG4059	unknow-2650	1.6578	1.6578	0.729272	0.00519625	0.228316	TRUE	2.0545
NEG3944	unknow-3108	0.228793	-4.37077	-2.12789	0.00528884	0.228316	TRUE	2.0559
NEG3203	Butabarbital	0.36698	-2.72494	-1.44623	0.00539432	0.228316	TRUE	2.07512
NEG1478	3,5-Dinitro-2-hydroxybenzoic acid	0.282129	-3.54448	-1.82557	0.00540144	0.228316	TRUE	1.96585
NEG3022	unknow-2487	0.557559	-1.79353	-0.842803	0.0054029	0.228316	TRUE	2.1659
NEG0038	Nicotinamide adenine dinucleotide	0.287244	-3.48136	-1.79965	0.00543491	0.228316	TRUE	2.19211
NEG0586	S-glutathionyl-L-cysteine	0.553984	-1.8051	-0.852083	0.005491	0.228575	TRUE	2.01907
NEG3249	unknow-1979	0.127078	-7.86917	-2.97621	0.0056782	0.229106	TRUE	2.05098
NEG0036	Xanthine	0.539291	-1.85429	-0.890864	0.00568335	0.229106	TRUE	2.05607
NEG3185	unknow-1922	1.65197	1.65197	0.724188	0.00578141	0.229106	TRUE	2.14484
NEG4109	unknow-2707	0.522083	-1.9154	-0.937649	0.00578462	0.229106	TRUE	2.02126
NEG3891	unknow-3203	0.155715	-6.42199	-2.68302	0.00590307	0.229106	TRUE	2.05965
NEG0110	Apigenin-7-O-glucoside	3.22384	3.22384	1.68878	0.00594711	0.229106	TRUE	2.00558
NEG2491	unknow-1391	0.549287	-1.82054	-0.864368	0.0060004	0.229106	TRUE	2.03828
NEG0559	unknow-67	1.5753	1.5753	0.655624	0.00600258	0.229106	TRUE	2.12638
NEG2458	unknow-1694	0.517096	-1.93388	-0.951497	0.00600408	0.229106	TRUE	2.14597
NEG0779	unknow-213	1.63663	1.63663	0.710724	0.00616817	0.230655	TRUE	2.11404
NEG0621	unknow-114	1.72191	1.72191	0.78401	0.00627842	0.230655	TRUE	2.04726
NEG4495	unknow-3166	2.15254	2.15254	1.10604	0.00631907	0.230655	TRUE	2.1657
NEG3917	unknow-2510	1.84022	1.84022	0.879881	0.00633134	0.230655	TRUE	2.01738
NEG3894	Kyotorphin	2.88978	2.88978	1.53096	0.00635008	0.230655	TRUE	1.98775
NEG0740	unknow-250	2.12123	2.12123	1.0849	0.0063973	0.230655	TRUE	2.09153
NEG4532	porfiromycin	1.90916	1.90916	0.932936	0.0066738	0.238745	TRUE	2.11067
NEG1074	unknow-865	1.93037	1.93037	0.948878	0.00717595	0.252522	TRUE	2.05591
NEG3053	unknow-1810	0.345982	-2.89033	-1.53123	0.0072878	0.252522	TRUE	1.97694
NEG3376	unknow-2067	0.61617	-1.62293	-0.6986	0.0074786	0.252522	TRUE	1.97452
NEG2238	Desulfoglucotropeolin	0.389556	-2.56703	-1.3601	0.00751961	0.252522	TRUE	1.98059
NEG4249	4-{[5-({4-[(5-Aminopentyl)(hydroxy)amino]-4-oxobutanoyl}amino)pentyl](hydroxy)amino}-4-oxobutanoic acid	1.80602	1.80602	0.852816	0.0076068	0.252522	TRUE	2.11881
NEG2548	unknow-1434	1.86368	1.86368	0.898154	0.0076218	0.252522	TRUE	1.94673
NEG1486	unknow-694	2.09403	2.09403	1.06628	0.00765357	0.252522	TRUE	2.03439
NEG1906	unknow-965	3.06876	3.06876	1.61765	0.00769101	0.252522	TRUE	2.05937
NEG1642	unknow-1144	0.470381	-2.12594	-1.0881	0.00775903	0.252522	TRUE	1.98408
NEG0245	5-Hydroxytryptophan	0.340989	-2.93265	-1.5522	0.00786402	0.252522	TRUE	2.02505
NEG0315	Methyl 3-(methylamino)-2-[4-(trifluoromethyl)benzoyl]but-2-enoate	0.480907	-2.0794	-1.05617	0.007925	0.252522	TRUE	1.96885
NEG1090	(2S)-3-Hydroxy-2-({[(3S,4S,5R)-2,3,4-trihydroxy-5-(hydroxymethyl)tetrahydro-2-furanyl]methyl}amino)butanoic acid (non-preferred name)	0.542356	-1.84381	-0.882687	0.00796317	0.252522	TRUE	2.05236
NEG1439	unknow-653	2.15616	2.15616	1.10846	0.00813455	0.252522	TRUE	1.94125
NEG3681	unknow-2307	1.91963	1.91963	0.940825	0.00814927	0.252522	TRUE	2.12296
NEG1955	unknow-1075	0.594128	-1.68314	-0.751154	0.00818614	0.252522	TRUE	2.02512
NEG2293	unknow-1284	2.57757	2.57757	1.36601	0.008221	0.252522	TRUE	1.95539
NEG3002	unknow-1769	2.1904	2.1904	1.13119	0.00833598	0.252522	TRUE	1.97394
NEG3690	unknow-2311	1.99172	1.99172	0.994014	0.00833741	0.252522	TRUE	2.06751
NEG3072	unknow-1824	1.5669	1.5669	0.647915	0.0084117	0.252522	TRUE	2.03754
NEG1161	unknow-588	1.61331	1.61331	0.690021	0.00843763	0.252522	TRUE	2.01417
NEG4351	unknow-3231	0.649129	-1.54053	-0.623423	0.00872984	0.257896	TRUE	1.87663
NEG3577	unknow-2821	1.82777	1.82777	0.870084	0.00894117	0.261827	TRUE	2.02644
NEG4256	unknow-2960	0.337835	-2.96002	-1.56561	0.00901525	0.261827	TRUE	2.03115
NEG2894	unknow-2493	1.51861	1.51861	0.60275	0.00903444	0.261827	TRUE	2.02456
NEG3215	unknow-1954	0.427486	-2.33926	-1.22605	0.00917045	0.264097	TRUE	2.00158
NEG2440	1-Hydroxy-1-[(6R)-4-hydroxy-2-imino-1,2,5,6,7,8-hexahydro-6-pteridinyl]-2-propanyl beta-D-glucopyranoside	1.66829	1.66829	0.738373	0.00954599	0.269424	TRUE	2.05274
NEG1406	unknow-626	1.57155	1.57155	0.65219	0.009589	0.269424	TRUE	2.03083
NEG3761	unknow-2910	1.9047	1.9047	0.929567	0.00976052	0.269424	TRUE	2.01693
NEG4276	unknow-3198	0.614365	-1.6277	-0.702833	0.00977907	0.269424	TRUE	1.8545
NEG3167	Epalrestat	0.554686	-1.80282	-0.850256	0.00990302	0.269424	TRUE	1.91282
NEG1026	unknow-380	0.636232	-1.57175	-0.652376	0.00990467	0.269424	TRUE	1.94399
NEG4181	unknow-2770	0.546853	-1.82865	-0.870775	0.00996962	0.269424	TRUE	2.01636
NEG1164	unknow-477	0.0794716	-12.5831	-3.65342	0.0100026	0.269424	TRUE	1.90364
NEG4529	unknow-3148	0.272492	-3.66984	-1.87572	0.0102065	0.270934	TRUE	1.92332
NEG1190	unknow-504	0.538498	-1.85702	-0.892988	0.0102287	0.270934	TRUE	1.99821
NEG1317	unknow-575	0.378029	-2.6453	-1.40343	0.0102954	0.270934	TRUE	1.99475
NEG1734	unknow-854	0.656185	-1.52396	-0.607826	0.0104141	0.271418	TRUE	1.87899
NEG4072	unknow-2667	2.63928	2.63928	1.40015	0.0104812	0.271418	TRUE	1.91998
NEG0633	Sedoheptulose	0.485049	-2.06165	-1.0438	0.01053	0.271418	TRUE	1.87837
NEG3728	unknow-3217	1.87596	1.87596	0.90763	0.0105509	0.271418	TRUE	1.98847
NEG1600	unknow-1045	2.13819	2.13819	1.09639	0.0107603	0.274909	TRUE	1.98431
NEG0840	unknow-258	0.450188	-2.22129	-1.1514	0.0108084	0.274909	TRUE	1.93187
NEG1097	4-hydroxy-4-(indol-3-ylmethyl)glutamic acid	0.646433	-1.54695	-0.629426	0.0110404	0.274909	TRUE	1.98019
NEG3981	unknow-2565	0.561241	-1.78176	-0.833307	0.0110451	0.274909	TRUE	1.91633
NEG1780	unknow-949	0.63748	-1.56868	-0.649549	0.0110464	0.274909	TRUE	1.97567
NEG2626	unknow-1741	1.50929	1.50929	0.593871	0.011071	0.274909	TRUE	1.92091
NEG4403	unknow-2994	1.95747	1.95747	0.968991	0.0111148	0.274909	TRUE	1.98292
NEG3858	unknow-2450	0.502923	-1.98837	-0.991589	0.0112035	0.274909	TRUE	1.85733
NEG3414	unknow-2106	0.325542	-3.0718	-1.61908	0.0112269	0.274909	TRUE	1.96403
NEG4272	unknow-2859	0.364041	-2.74694	-1.45783	0.0113151	0.274946	TRUE	1.89784
NEG4286	N-Acetyl-L-histidine	0.593086	-1.6861	-0.753688	0.0115206	0.274946	TRUE	1.87818
NEG3871	unknow-2671	1.72976	1.72976	0.790575	0.01156	0.274946	TRUE	1.91855
NEG2386	unknow-1327	1.76553	1.76553	0.820101	0.0116847	0.274946	TRUE	1.99071
NEG1187	gamma-Glutamyl-S-methylcysteinyl-beta-alanine	2.05767	2.05767	1.04101	0.0117503	0.274946	TRUE	1.87634
NEG1240	Triethyl citrate	0.426416	-2.34513	-1.22967	0.0117546	0.274946	TRUE	1.93759
NEG3044	unknow-2607	0.526717	-1.89855	-0.9249	0.0118053	0.274946	TRUE	1.87018
NEG1256	unknow-541	1.99892	1.99892	0.999218	0.0118788	0.274946	TRUE	1.88238
NEG1440	unknow-654	0.558079	-1.79186	-0.841458	0.0119535	0.274946	TRUE	1.86755
NEG0353	ADB-FUBICA	1.80919	1.80919	0.855341	0.0122535	0.274946	TRUE	1.92664
NEG1960	8-[6-Hydroxy-5-(3-methyl-2-buten-1-yl)-1-benzofuran-2-yl]-2,2-dimethyl-2H-chromen-5-ol	1.59619	1.59619	0.674632	0.0122835	0.274946	TRUE	1.91716
NEG4341	S-(5-deoxy-beta-D-ribos-5-yl)-L-homocysteine	0.595111	-1.68036	-0.748768	0.0123887	0.274946	TRUE	1.84664
NEG3988	unknow-2576	1.74742	1.74742	0.805224	0.0124235	0.274946	TRUE	1.98538
NEG3884	unknow-2751	1.65799	1.65799	0.729434	0.0125168	0.274946	TRUE	1.95421
NEG2241	unknow-1206	1.89401	1.89401	0.921446	0.0125627	0.274946	TRUE	1.8829
NEG1068	unknow-412	2.17683	2.17683	1.12223	0.0126343	0.274946	TRUE	1.88299
NEG3897	unknow-3020	2.33738	2.33738	1.22489	0.0126562	0.274946	TRUE	1.91866
NEG3804	unknow-2447	0.43215	-2.31401	-1.2104	0.0126762	0.274946	TRUE	1.88899
NEG4458	unknow-3048	0.440245	-2.27146	-1.18362	0.012712	0.274946	TRUE	1.90255
NEG2893	unknow-1682	1.57185	1.57185	0.652467	0.012791	0.274946	TRUE	1.93114
NEG0793	unknow-223	1.79862	1.79862	0.846892	0.0128107	0.274946	TRUE	1.8977
NEG0795	unknow-225	1.79528	1.79528	0.844206	0.0128928	0.274946	TRUE	1.83303
NEG0615	pydanon	0.388215	-2.57589	-1.36507	0.012907	0.274946	TRUE	1.81774
NEG0852	GDP-3_6-dideoxy-D-galactose	0.398528	-2.50924	-1.32725	0.0129644	0.274946	TRUE	1.90974
NEG4222	unknow-2820	0.327264	-3.05563	-1.61147	0.0129936	0.274946	TRUE	1.90805
NEG3304	unknow-2673	2.97923	2.97923	1.57494	0.0129953	0.274946	TRUE	1.88677
NEG2131	sulukast	1.7698	1.7698	0.823586	0.0130298	0.274946	TRUE	1.83445
NEG3901	unknow-2693	0.415868	-2.40461	-1.2658	0.0134258	0.277157	TRUE	1.89499
NEG1529	unknow-1402	0.6037	-1.65645	-0.728097	0.0135282	0.277157	TRUE	1.9103
NEG3425	unknow-2935	2.35264	2.35264	1.23428	0.0135417	0.277157	TRUE	1.83725
NEG2996	unknow-1765	0.561384	-1.78131	-0.832941	0.0136086	0.277157	TRUE	1.9524
NEG4441	unknow-3209	0.461411	-2.16727	-1.11588	0.0136245	0.277157	TRUE	1.86713
NEG0161	N-Fructosyl pyroglutamate	0.364621	-2.74257	-1.45553	0.0136431	0.277157	TRUE	1.91835
NEG4152	unknow-3224	0.564077	-1.77281	-0.826037	0.0136694	0.277157	TRUE	1.7972
NEG1504	3-{(E)-2-[3,5-Dihydroxy-4-(3-methyl-2-buten-1-yl)phenyl]vinyl}-2,6-dihydroxyphenyl hydrogen sulfate	0.605506	-1.65151	-0.723786	0.0137784	0.277529	TRUE	1.86088
NEG3895	unknow-2931	1.5969	1.5969	0.675271	0.0138543	0.277529	TRUE	1.83744
NEG1530	unknow-711	1.63354	1.63354	0.708003	0.013902	0.277529	TRUE	1.81331
NEG0841	unknow-259	0.298895	-3.34566	-1.74229	0.0139401	0.277529	TRUE	1.76561
NEG1927	Cyamemazine	1.67664	1.67664	0.745575	0.0140549	0.278603	TRUE	1.92822
NEG4398	unknow-2988	0.543856	-1.83872	-0.878703	0.0142778	0.281801	TRUE	1.83812
NEG4027	unknow-2622	1.93464	1.93464	0.952067	0.0143592	0.282191	TRUE	1.93693
NEG3001	unknow-1768	3.18283	3.18283	1.67031	0.0145057	0.282573	TRUE	1.88176
NEG3461	Midodrine	0.617204	-1.62021	-0.69618	0.0145699	0.282573	TRUE	2.02674
NEG2428	unknow-1351	2.04383	2.04383	1.03127	0.0146097	0.282573	TRUE	1.83699
NEG0173	Sibiricose A1	0.408321	-2.44905	-1.29223	0.0146254	0.282573	TRUE	1.90094
NEG4013	unknow-3087	2.30972	2.30972	1.20772	0.0149284	0.286922	TRUE	1.9593
NEG2423	unknow-1349	0.400081	-2.49949	-1.32164	0.0150375	0.286922	TRUE	1.84702
NEG4183	Etoposide	2.21848	2.21848	1.14957	0.0150385	0.286922	TRUE	1.85587
NEG1635	[7-Hydroxy-1-(4-hydroxy-3,5-dimethoxyphenyl)-3-(hydroxymethyl)-6,8-dimethoxy-1,2,3,4-tetrahydro-2-naphthalenyl]methyl hydrogen sulfate	0.534539	-1.87077	-0.903634	0.0152367	0.288301	TRUE	1.8351
NEG2345	L-Cysteinylglycine disulfide	2.14799	2.14799	1.10299	0.0154498	0.29113	TRUE	1.87383
NEG0597	unknow-96	2.52768	2.52768	1.33782	0.0155328	0.291495	TRUE	1.82531
NEG3014	Boc-Asn-ONp	2.55715	2.55715	1.35453	0.0156386	0.291682	TRUE	1.82321
NEG2086	unknow-1906	1.52363	1.52363	0.607517	0.0156702	0.291682	TRUE	1.91112
NEG3522	unknow-2174	0.387122	-2.58316	-1.36914	0.0158099	0.293092	TRUE	1.94047
NEG3542	unknow-2189	1.53914	1.53914	0.622127	0.0169751	0.306639	TRUE	1.84525
NEG1175	unknow-482	2.51827	2.51827	1.33243	0.0169767	0.306639	TRUE	1.90794
NEG3495	N-(4-{[(5R)-7-Chloro-5-hydroxy-2,3,4,5-tetrahydro-1H-1-benzazepin-1-yl]carbonyl}-3-methylphenyl)-2-methylbenzamide	0.414607	-2.41192	-1.27018	0.0171535	0.306639	TRUE	1.76164
NEG2674	unknow-2100	2.16139	2.16139	1.11196	0.0171801	0.306639	TRUE	1.87301
NEG0345	Shanzhiside methyl ester	1.72602	1.72602	0.787446	0.0172104	0.306639	TRUE	1.82446
NEG2968	unknow-1748	1.62714	1.62714	0.702334	0.0173905	0.307253	TRUE	1.88914
NEG3885	unknow-2597	1.62811	1.62811	0.703201	0.0174404	0.307253	TRUE	1.82304
NEG2009	unknow-1031	1.77039	1.77039	0.824064	0.0174813	0.307253	TRUE	1.84856
NEG3040	unknow-1795	1.59885	1.59885	0.677031	0.0175132	0.307253	TRUE	1.88254
NEG3189	Amcinonide	2.05971	2.05971	1.04244	0.0177354	0.309964	TRUE	1.88576
NEG2062	unknow-1087	2.49951	2.49951	1.32164	0.0179369	0.310542	TRUE	1.84229
NEG2368	unknow-1303	1.66526	1.66526	0.735745	0.0179395	0.310542	TRUE	1.97207
NEG3214	unknow-1953	1.72803	1.72803	0.789125	0.0180398	0.310542	TRUE	1.81827
NEG2858	unknow-1651	2.51974	2.51974	1.33328	0.0182653	0.311851	TRUE	1.77931
NEG4071	unknow-2666	1.85509	1.85509	0.891489	0.0183436	0.311851	TRUE	1.77955
NEG4427	unknow-3014	0.507609	-1.97002	-0.97821	0.0183765	0.311851	TRUE	1.92252
NEG1131	[Similar to: α-Aspartylphenylalanine; ΔMass: -43.0397 Da]	0.451532	-2.21468	-1.1471	0.0184832	0.312305	TRUE	1.67647
NEG3462	(S)-cis-N-methylstylopine	2.04427	2.04427	1.03159	0.0186863	0.312661	TRUE	1.88344
NEG1323	6-O-(beta-D-Xylopyranosyl)-beta-D-glucopyranose	0.64701	-1.54557	-0.628141	0.0187	0.312661	TRUE	1.80203
NEG3448	Misonidazole	0.572369	-1.74712	-0.804983	0.0187092	0.312661	TRUE	1.75196
NEG3480	Omadacycline	3.83414	3.83414	1.9389	0.0190206	0.313136	TRUE	1.78879
NEG2060	unknow-1071	0.580113	-1.7238	-0.785594	0.0191298	0.313136	TRUE	1.9858
NEG3313	unknow-2015	1.51624	1.51624	0.600497	0.0191394	0.313136	TRUE	1.79971
NEG3016	N-Ribosylnicotinamide	0.415069	-2.40924	-1.26858	0.0191478	0.313136	TRUE	1.75669
NEG2470	unknow-1378	1.84479	1.84479	0.883459	0.0193971	0.314691	TRUE	1.86862
NEG0336	nor-6β-Oxycodol	0.157337	-6.35579	-2.66807	0.0194083	0.314691	TRUE	1.75351
NEG0221	2-Acrylamido-2-methyl-1-propanesulfonic acid	0.132993	-7.51918	-2.91058	0.0194491	0.314691	TRUE	1.80519
NEG1928	unknow-977	0.493399	-2.02676	-1.01917	0.0196442	0.315616	TRUE	1.81995
NEG0736	Marimastat	1.63766	1.63766	0.711634	0.019983	0.31727	TRUE	1.79804
NEG0662	Pantetheine	0.602361	-1.66013	-0.731299	0.0200242	0.31727	TRUE	1.82641
NEG1098	unknow-436	2.02351	2.02351	1.01686	0.0202183	0.31818	TRUE	1.75296
NEG2376	unknow-1310	0.279866	-3.57314	-1.83719	0.0202206	0.31818	TRUE	1.74451
NEG0094	Isoxanthopterin	0.409045	-2.44472	-1.28967	0.0203327	0.318847	TRUE	1.75246
NEG4244	unknow-3101	3.16172	3.16172	1.66071	0.0205066	0.320254	TRUE	1.79997
NEG2655	6-Methoxy-4-oxo-3-(2,4,5-trimethoxyphenyl)-4H-chromen-7-yl 6-O-[(2R,3R,4R)-3,4-dihydroxy-4-(hydroxymethyl)tetrahydro-2-furanyl]-alpha-L-idopyranoside	0.626997	-1.5949	-0.67347	0.0205623	0.320254	TRUE	1.83366
NEG0052	Alanyltyrosine	2.18608	2.18608	1.12835	0.0207578	0.322203	TRUE	1.64562
NEG0134	NCGC00180410-02!3-[(2S,3R,4S,5S,6R)-6-[[(2R,3R,4R,5R,6S)-3-[(2S,3R,4R)-3,4-dihydroxy-4-(hydroxymethyl)oxolan-2-yl]oxy-4,5-dihydroxy-6-methyloxan-2-yl]oxymethyl]-3,4,5-trihydroxyoxan-2-yl]oxy-2-(3,4-dihydroxyphenyl)-5,7-dihydroxychromen-4-one	1.81113	1.81113	0.856889	0.0210312	0.325343	TRUE	1.6906
NEG1958	unknow-1000	0.522449	-1.91406	-0.936639	0.0211523	0.325866	TRUE	1.80957
NEG3037	1-[(3-Carboxypropyl)amino]-1-deoxy-beta-D-fructofuranose	0.543929	-1.83848	-0.87851	0.0212072	0.325866	TRUE	1.70407
NEG1507	met-asn	1.84099	1.84099	0.880483	0.021684	0.328987	TRUE	1.79176
NEG0465	n-Ribosylhistidine	0.514565	-1.94339	-0.958575	0.0216909	0.328987	TRUE	1.72151
NEG2576	unknow-1459	0.475618	-2.10253	-1.07213	0.0216978	0.328987	TRUE	1.68842
NEG3870	unknow-2466	2.09897	2.09897	1.06968	0.0217981	0.329417	TRUE	1.76805
NEG2945	unknow-2665	0.650818	-1.53653	-0.619675	0.0221725	0.333973	TRUE	1.78627
NEG1207	Periciazine	2.05634	2.05634	1.04008	0.0226205	0.335319	TRUE	1.73459
NEG1241	unknow-532	2.75024	2.75024	1.45956	0.0226218	0.335319	TRUE	1.92261
NEG0524	unknow-89	2.78297	2.78297	1.47663	0.0228196	0.336888	TRUE	1.91461
NEG0944	(11S,13S)-3-Amino-14-(hydroxymethyl)-8,10-dioxa-2,4-diazatetracyclo[7.3.1.1~7,11~.0~1,6~]tetradec-3-ene-5,9,12,13,14-pentol	0.602517	-1.65971	-0.730927	0.0229203	0.336888	TRUE	1.72113
NEG0152	N-Glycolylneuraminic acid	0.506879	-1.97286	-0.980286	0.0229546	0.336888	TRUE	1.81178
NEG0502	tolonidine	0.48572	-2.0588	-1.0418	0.0231737	0.338049	TRUE	1.65452
NEG3263	unknow-1985	0.419423	-2.38423	-1.25352	0.0233642	0.338054	TRUE	1.72692
NEG4534	unknow-3153	0.434165	-2.30327	-1.20369	0.0235824	0.338054	TRUE	1.73138
NEG0003	3-Methylglutaric acid	0.556378	-1.79734	-0.845864	0.0236393	0.338054	TRUE	1.71719
NEG4326	unknow-2908	0.382295	-2.61578	-1.38724	0.0236538	0.338054	TRUE	1.74866
NEG2483	9-fluoro-17?-oxa-dextro-homoandrosta-1,4-diene-3,11,17-trione	0.522016	-1.91565	-0.937834	0.0236904	0.338054	TRUE	1.89041
NEG1645	unknow-981	1.98303	1.98303	0.987705	0.0237073	0.338054	TRUE	1.73227
NEG4324	unknow-2907	0.526587	-1.89902	-0.925256	0.0237723	0.338054	TRUE	1.64933
NEG1151	unknow-468	1.82552	1.82552	0.868306	0.0242762	0.342033	TRUE	1.76898
NEG4106	unknow-2704	0.564747	-1.77071	-0.824324	0.0243662	0.342248	TRUE	1.69896
NEG4401	unknow-2992	0.469441	-2.13019	-1.09098	0.0245146	0.343279	TRUE	1.64177
NEG0164	BETA-N-ACETYLGLUCOSAMINE	0.656338	-1.52361	-0.607489	0.0247413	0.344987	TRUE	1.75017
NEG2697	unknow-1535	0.422508	-2.36682	-1.24295	0.0249814	0.344987	TRUE	1.81846
NEG0197	S-(2-Carboxypropyl)glutathione	0.256789	-3.89424	-1.96134	0.0252112	0.344987	TRUE	1.65686
NEG3440	IsonocardicinA	0.440738	-2.26892	-1.18201	0.0252491	0.344987	TRUE	1.74702
NEG2178	4-Amino-2-methyl-5-phosphomethylpyrimidine	0.388611	-2.57327	-1.3636	0.0253081	0.344987	TRUE	1.74339
NEG4084	unknow-2732	0.391888	-2.55175	-1.35149	0.0253487	0.344987	TRUE	1.6494
NEG0255	6-{(3S)-3-[5-(4-Methylphenyl)-1,3,4-oxadiazol-2-yl]-1-pyrrolidinyl}nicotinonitrile	0.442754	-2.25859	-1.17542	0.0254757	0.344987	TRUE	1.66997
NEG2243	unknow-1298	1.62635	1.62635	0.701636	0.0255657	0.344987	TRUE	1.76136
NEG1903	unknow-960	3.00245	3.00245	1.58614	0.0256434	0.344987	TRUE	1.74006
NEG0725	Maltitol	0.312517	-3.19982	-1.67799	0.025646	0.344987	TRUE	1.78534
NEG4311	unknow-3191	0.635866	-1.57266	-0.653205	0.0259225	0.344987	TRUE	1.61058
NEG4111	unknow-2710	0.64491	-1.5506	-0.632831	0.0259639	0.344987	TRUE	1.83548
NEG2762	UDP-N-acetyl-β-L-pneumosamine	0.403278	-2.47968	-1.31015	0.0260097	0.344987	TRUE	1.54735
NEG0395	Methyl 1-(hexopyranosyloxy)-5-hydroxy-7-(hydroxymethyl)-1,4a,5,7a-tetrahydrocyclopenta[c]pyran-4-carboxylate	0.350915	-2.84969	-1.51081	0.0260165	0.344987	TRUE	1.71716
NEG4077	unknow-2675	0.505627	-1.97774	-0.983856	0.0260468	0.344987	TRUE	1.79123
NEG1889	unknow-953	1.62781	1.62781	0.702933	0.0260941	0.344987	TRUE	1.72012
NEG2513	unknow-1411	1.57802	1.57802	0.658118	0.0261781	0.344987	TRUE	1.76767
NEG1115	unknow-648	0.542086	-1.84473	-0.883406	0.0262187	0.344987	TRUE	1.74111
NEG4141	unknow-2735	0.189972	-5.26393	-2.39614	0.0264408	0.345933	TRUE	1.6415
NEG2438	Actinoquinol	2.10584	2.10584	1.07439	0.0264417	0.345933	TRUE	1.69856
NEG0258	Oryzalin	0.127253	-7.85836	-2.97423	0.0266103	0.34641	TRUE	1.66815
NEG3982	unknow-2566	0.634366	-1.57638	-0.656612	0.0267317	0.34641	TRUE	1.64768
NEG2216	unknow-1190	2.01581	2.01581	1.01136	0.0268064	0.34641	TRUE	1.71181
NEG4500	unknow-3094	0.448588	-2.22922	-1.15654	0.0269171	0.34641	TRUE	1.67705
NEG2382	unknow-1315	1.78359	1.78359	0.834787	0.0269321	0.34641	TRUE	1.7936
NEG3434	unknow-2117	1.51276	1.51276	0.597181	0.027024	0.346618	TRUE	1.79537
NEG3516	unknow-2169	0.319506	-3.12983	-1.64609	0.0278498	0.350513	TRUE	1.73372
NEG2303	unknow-1249	0.445378	-2.24528	-1.1669	0.0278703	0.350513	TRUE	1.81956
NEG4075	GLIMEPIRIDE, CIS-	1.82729	1.82729	0.869704	0.027955	0.350513	TRUE	1.65544
NEG1944	N-Glycosyl-L-asparagine	0.543567	-1.8397	-0.879469	0.0280166	0.350513	TRUE	1.81115
NEG0622	unknow-115	0.113162	-8.83691	-3.14354	0.0281196	0.350844	TRUE	1.7607
NEG3486	unknow-2152	0.248085	-4.03088	-2.0111	0.0283432	0.351621	TRUE	1.67988
NEG3322	ingliforib	0.652345	-1.53293	-0.616294	0.0284077	0.351621	TRUE	1.74494
NEG1684	unknow-935	0.303751	-3.29217	-1.71904	0.0284123	0.351621	TRUE	1.6714
NEG4361	unknow-2945	0.664944	-1.50389	-0.588694	0.0285748	0.352081	TRUE	1.77694
NEG3549	unknow-2194	0.271614	-3.6817	-1.88037	0.0286032	0.352081	TRUE	1.70839
NEG2044	unknow-1059	1.92616	1.92616	0.945724	0.0287699	0.352368	TRUE	1.63863
NEG2027	unknow-1042	0.483371	-2.0688	-1.0488	0.0288679	0.352368	TRUE	1.68107
NEG4134	Cassiaside B2	0.565157	-1.76942	-0.823277	0.0289343	0.352368	TRUE	1.71706
NEG4104	unknow-2906	1.63273	1.63273	0.707286	0.0290836	0.353246	TRUE	1.69518
NEG3776	unknow-2382	0.543054	-1.84144	-0.880832	0.0294298	0.356505	TRUE	1.76004
NEG3573	fenpropathrin [ANSI]	1.83137	1.83137	0.87292	0.0298154	0.358628	TRUE	1.81625
NEG2329	2-Methylpropanoylphosphate	0.506584	-1.97401	-0.981126	0.0299428	0.358921	TRUE	1.58506
NEG3521	1,2-Benzenediol, 4-(3-(3,5-dihydroxyphenyl)-2,3-dihydro-6-hydroxy-4-(2-(4-hydroxyphenyl)ethenyl)-2-benzofuranyl)-	0.356323	-2.80644	-1.48874	0.0302085	0.360598	TRUE	1.7708
NEG3280	N-glycoloyl-D-mannosaminolactone	0.45316	-2.20673	-1.14191	0.0303323	0.360598	TRUE	1.6293
NEG4034	unknow-3030	2.61246	2.61246	1.38541	0.0305254	0.360598	TRUE	1.66114
NEG4578	unknow-3229	0.298964	-3.34489	-1.74196	0.0305402	0.360598	TRUE	1.75492
NEG1814	unknow-1552	0.433864	-2.30487	-1.20468	0.0305552	0.360598	TRUE	1.65892
NEG3684	unknow-2808	3.31716	3.31716	1.72995	0.0307246	0.361326	TRUE	1.59575
NEG4277	unknow-2865	0.566326	-1.76577	-0.820295	0.0311297	0.363629	TRUE	1.68212
NEG1664	unknow-801	0.125978	-7.93791	-2.98876	0.0315227	0.365352	TRUE	1.6516
NEG2631	unknow-1500	1.53771	1.53771	0.620781	0.0315417	0.365352	TRUE	1.74763
NEG2148	unknow-1131	0.3316	-3.01568	-1.59249	0.0315962	0.365352	TRUE	1.6402
NEG2312	unknow-1254	0.321014	-3.11513	-1.63929	0.0317034	0.365667	TRUE	1.74118
NEG4017	unknow-2795	1.82597	1.82597	0.868664	0.0321741	0.368313	TRUE	1.66108
NEG3143	unknow-1888	2.01643	2.01643	1.0118	0.0324051	0.369112	TRUE	1.72344
NEG1414	unknow-956	0.553767	-1.80581	-0.852648	0.0324904	0.369115	TRUE	1.57206
NEG3279	unknow-2257	0.590609	-1.69317	-0.759725	0.0325666	0.369115	TRUE	1.62696
NEG4012	unknow-2606	0.334981	-2.98525	-1.57785	0.0327133	0.369778	TRUE	1.66581
NEG0340	2-{2-Oxo-2-[4-(1H-pyrrol-1-yl)piperidino]ethoxy}acetic acid	1.59998	1.59998	0.678054	0.032882	0.369778	TRUE	1.70338
NEG2084	unknow-1451	1.55618	1.55618	0.638014	0.0329481	0.369778	TRUE	1.66638
NEG2079	unknow-1084	2.72481	2.72481	1.44616	0.0332811	0.370289	TRUE	1.67046
NEG0200	2'-Deoxyinosine 5'-monophosphate	0.642001	-1.55763	-0.639353	0.0333109	0.370289	TRUE	1.54928
NEG1100	unknow-438	1.71702	1.71702	0.779908	0.0340357	0.370289	TRUE	1.61897
NEG2827	unknow-2888	0.283992	-3.52123	-1.81608	0.034259	0.370289	TRUE	1.61485
NEG0061	N-Acetylneuraminic acid	0.566476	-1.7653	-0.819914	0.0343465	0.370289	TRUE	1.64986
NEG3433	unknow-2115	0.357134	-2.80007	-1.48546	0.0343611	0.370289	TRUE	1.64267
NEG3800	unknow-2407	0.500934	-1.99627	-0.997307	0.0345541	0.370289	TRUE	1.56003
NEG0210	2'-O-Methylinosine	0.617563	-1.61927	-0.695342	0.0345601	0.370289	TRUE	1.66865
NEG3832	unknow-2909	0.620575	-1.61141	-0.688322	0.034701	0.370289	TRUE	1.72598
NEG3819	unknow-2475	1.51883	1.51883	0.602963	0.0347306	0.370289	TRUE	1.68036
NEG2391	unknow-1322	0.387228	-2.58245	-1.36874	0.0347848	0.370289	TRUE	1.69347
NEG0803	NIMAZONE	1.79384	1.79384	0.843051	0.0348745	0.370289	TRUE	1.60153
NEG0249	Imazamox	2.08196	2.08196	1.05795	0.0350229	0.370289	TRUE	1.67676
NEG2852	unknow-2857	0.1954	-5.11771	-2.3555	0.0351007	0.370289	TRUE	1.73279
NEG1051	11644658	0.340478	-2.93705	-1.55437	0.035219	0.370289	TRUE	1.6249
NEG3160	unknow-1902	2.04976	2.04976	1.03545	0.035423	0.370289	TRUE	1.70021
NEG3877	unknow-2800	0.577757	-1.73083	-0.791464	0.0354822	0.370289	TRUE	1.5687
NEG2213	unknow-1187	1.53011	1.53011	0.613638	0.0355474	0.370289	TRUE	1.6885
NEG1092	S-Inosyl-L-homocysteine	0.5152	-1.941	-0.956796	0.035593	0.370289	TRUE	1.59187
NEG2013	unknow-1034	1.54059	1.54059	0.623486	0.0356806	0.370289	TRUE	1.65831
NEG2729	unknow-1744	1.55197	1.55197	0.634105	0.0356824	0.370289	TRUE	1.69151
NEG4490	unknow-3088	0.299113	-3.34321	-1.74124	0.0357917	0.370289	TRUE	1.69203
NEG2801	unknow-2123	0.477556	-2.09399	-1.06626	0.0359414	0.370289	TRUE	1.70339
NEG3620	unknow-2250	0.5954	-1.67954	-0.74807	0.0360304	0.370289	TRUE	1.57177
NEG1832	L-Alanyl-3-{[(2E)-4-amino-4-oxo-2-butenoyl]amino}-L-alanine	0.540557	-1.84994	-0.887481	0.0360721	0.370289	TRUE	1.60427
NEG3361	unknow-2053	2.0751	2.0751	1.05318	0.0362305	0.370289	TRUE	1.73644
NEG1358	unknow-848	2.37376	2.37376	1.24717	0.0362789	0.370289	TRUE	1.66311
NEG2671	unknow-1832	1.75161	1.75161	0.808686	0.0363092	0.370289	TRUE	1.70904
NEG3193	unknow-1933	1.66379	1.66379	0.734473	0.0364032	0.370422	TRUE	1.64689
NEG3083	unknow-1831	5.49414	5.49414	2.45789	0.0366811	0.372423	TRUE	1.64451
NEG1152	unknow-494	1.60378	1.60378	0.681479	0.0368239	0.373045	TRUE	1.71416
NEG4437	unknow-3076	0.65478	-1.52723	-0.610918	0.0369485	0.373481	TRUE	1.53471
NEG4454	unknow-3044	2.03523	2.03523	1.02519	0.0373483	0.376304	TRUE	1.73851
NEG1326	unknow-581	0.451963	-2.21257	-1.14572	0.0374743	0.376304	TRUE	1.66986
NEG2315	unknow-1259	0.467092	-2.14091	-1.09822	0.0376599	0.37734	TRUE	1.52933
NEG3260	unknow-2177	1.82756	1.82756	0.869916	0.037916	0.379077	TRUE	1.55259
NEG4554	1,12-Dihydroxy-2-(hydroxymethyl)-11-methyl-7-methylene-6-oxo-5,14-dioxatricyclo[9.2.1.0~4,8~]tetradec-9-yl (2Z)-2-methyl-2-butenoate	0.412367	-2.42503	-1.278	0.0389874	0.387904	TRUE	1.56188
NEG0141	N-Fructosyl isoleucine	0.585537	-1.70783	-0.772167	0.0391457	0.387904	TRUE	1.76174
NEG0959	Cidofovir anhydrous	0.56505	-1.76975	-0.823548	0.0393555	0.387904	TRUE	1.61958
NEG2694	unknow-1533	0.641958	-1.55773	-0.639448	0.0395108	0.387904	TRUE	1.67376
NEG0318	N-{4-[2-(Diethylamino)-2-oxoethyl]-7-hydroxy-8-(hydroxymethyl)-4a,8-dimethyl-4,4a,5,6,7,8,8a,9-octahydronaphtho[2,3-d][1,3]thiazol-2-yl}-4-fluorobenzamide	1.70028	1.70028	0.76577	0.039646	0.387904	TRUE	1.67713
NEG3228	unknow-1965	1.97646	1.97646	0.982918	0.0397389	0.387984	TRUE	1.61446
NEG3928	unknow-2521	1.93373	1.93373	0.951387	0.0399463	0.388496	TRUE	1.55189
NEG1995	Neohesperidose	0.588486	-1.69928	-0.764921	0.0399611	0.388496	TRUE	1.64217
NEG4418	unknow-3129	1.62962	1.62962	0.704533	0.0401369	0.389265	TRUE	1.58257
NEG3288	unknow-2892	1.67191	1.67191	0.741501	0.0402244	0.389265	TRUE	1.72642
NEG3126	unknow-1867	1.91151	1.91151	0.934716	0.0402952	0.389265	TRUE	1.71748
NEG3863	unknow-2456	2.97591	2.97591	1.57333	0.0405604	0.390234	TRUE	1.69143
NEG2983	1-Methyl-2-hydroadenosine	1.61429	1.61429	0.690897	0.0407234	0.390234	TRUE	1.61869
NEG4549	unknow-3167	0.408928	-2.44542	-1.29008	0.0413317	0.394287	TRUE	1.61342
NEG2373	unknow-1307	1.71702	1.71702	0.77991	0.0415154	0.394638	TRUE	1.64106
NEG3813	Levocabastine	1.71424	1.71424	0.777573	0.0419298	0.396366	TRUE	1.69367
NEG3368	unknow-2759	2.09972	2.09972	1.0702	0.042069	0.396366	TRUE	1.65955
NEG2542	unknow-1429	2.54711	2.54711	1.34886	0.0421381	0.396366	TRUE	1.57304
NEG4421	unknow-3010	1.74479	1.74479	0.803055	0.0422662	0.396592	TRUE	1.66106
NEG4271	1,4-Cyclohexanediylbis[N-(2-chlorobenzyl)methanamine]	0.518097	-1.93014	-0.948705	0.0425545	0.396678	TRUE	1.64124
NEG4415	unknow-3006	2.48133	2.48133	1.31111	0.0426219	0.396678	TRUE	1.64401
NEG1831	unknow-913	2.38007	2.38007	1.251	0.0431048	0.399876	TRUE	1.61762
NEG2036	unknow-1050	1.60074	1.60074	0.678741	0.0431433	0.399876	TRUE	1.51797
NEG4336	unknow-2919	1.51599	1.51599	0.600263	0.0432793	0.399876	TRUE	1.53251
NEG1423	pentiapine	0.604513	-1.65422	-0.726155	0.0433149	0.399876	TRUE	1.63612
NEG1181	dihydrochelerythrine	1.83873	1.83873	0.87871	0.0437648	0.403217	TRUE	1.54982
NEG2431	unknow-1896	0.547868	-1.82526	-0.868099	0.0439241	0.403387	TRUE	1.59614
NEG0124	Docosahexaenoic acid	0.629309	-1.58904	-0.668158	0.0441168	0.403665	TRUE	1.50731
NEG4367	unknow-2948	1.88122	1.88122	0.911668	0.0441661	0.403665	TRUE	1.61936
NEG2094	4-(2-{4-[(2E)-3-(4-Chlorophenyl)-2-propen-1-yl]-1-piperazinyl}ethyl)benzoic acid	0.533405	-1.87475	-0.906697	0.0450091	0.406963	TRUE	1.51354
NEG1732	Hercynine	0.355421	-2.81357	-1.4924	0.0451362	0.406963	TRUE	1.48866
NEG1465	unknow-675	0.430202	-2.32449	-1.21692	0.0452379	0.406963	TRUE	1.61538
NEG3391	unknow-2079	2.55711	2.55711	1.35452	0.0457479	0.408665	TRUE	1.56167
NEG3661	unknow-2886	0.113086	-8.84282	-3.14451	0.0458896	0.40881	TRUE	1.58014
NEG3436	unknow-2119	2.72452	2.72452	1.446	0.0461432	0.409476	TRUE	1.65184
NEG0071	L-Glutathione oxidized	0.211454	-4.72916	-2.24158	0.0462548	0.409672	TRUE	1.58669
NEG2737	unknow-1564	0.466275	-2.14466	-1.10075	0.0465827	0.409911	TRUE	1.57519
NEG1509	unknow-697	1.51718	1.51718	0.601394	0.0465896	0.409911	TRUE	1.50562
NEG0201	4H-1-Benzopyran-4-one, 6-β-D-glucopyranosyl-2,3-dihydro-5,7-dihydroxy-2-(4-hydroxyphenyl)-, (S)-	0.512329	-1.95187	-0.964857	0.0466303	0.409911	TRUE	1.55818
NEG1447	Tiagabine	0.386665	-2.58622	-1.37085	0.0466397	0.409911	TRUE	1.51397
NEG4298	unknow-2880	3.25614	3.25614	1.70316	0.0469574	0.411124	TRUE	1.60258
NEG1492	unknow-2355	0.660689	-1.51357	-0.597956	0.04738	0.413279	TRUE	1.52396
NEG0369	N-ACETYLMURAMIC ACID	0.622152	-1.60733	-0.684662	0.0475647	0.413279	TRUE	1.49924
NEG4094	unknow-2695	2.70104	2.70104	1.43352	0.0477504	0.413279	TRUE	1.57435
NEG2180	unknow-1786	0.530432	-1.88526	-0.91476	0.0477972	0.413279	TRUE	1.61068
NEG0256	N-[2-Chloro-4-(piperidinosulfonyl)phenyl]acetamide	0.579157	-1.72665	-0.787972	0.0479544	0.413279	TRUE	1.60708
NEG2887	U-50488	0.547031	-1.82805	-0.870307	0.0481401	0.413279	TRUE	1.63711
NEG1265	unknow-543	0.613856	-1.62905	-0.704029	0.0482085	0.413279	TRUE	1.53633
NEG1713	unknow-833	0.634763	-1.57539	-0.655711	0.0483141	0.413279	TRUE	1.47129
NEG0863	Oglufanide	1.80733	1.80733	0.853861	0.0485751	0.413976	TRUE	1.60786
NEG1560	dehydrofelodipine	0.56748	-1.76218	-0.817357	0.0487539	0.413976	TRUE	1.5216
NEG4247	unknow-2842	0.318613	-3.1386	-1.65012	0.0488323	0.413976	TRUE	1.56148
NEG2886	unknow-1675	3.11683	3.11683	1.64008	0.0489104	0.413976	TRUE	1.52039
NEG0206	N6-Succinyladenosine; LC-tDDA; CE10	0.529213	-1.8896	-0.918079	0.0490781	0.414625	TRUE	1.68977
NEG4029	unknow-2624	1.89256	1.89256	0.920335	0.0492156	0.414625	TRUE	1.61256
NEG1308	benzodepa	0.625872	-1.59777	-0.67606	0.0492587	0.414625	TRUE	1.58076
NEG0343	(Z)-2,6-dimethyl-7-(4-methyl-5-oxooxolan-2-yl)-3-[[3,4,5-trihydroxy-6-(hydroxymethyl)oxan-2-yl]oxymethyl]hept-5-enoic acid	0.600526	-1.66521	-0.735701	0.0494192	0.415179	TRUE	1.61042
NEG1891	unknow-1141	8.24801	8.24801	3.04405	0.0495459	0.415179	TRUE	1.55919
NEG1319	unknow-585	0.38363	-2.60668	-1.38221	0.0495967	0.415179	TRUE	1.5134
NEG2932	unknow-1719	0.354707	-2.81923	-1.4953	0.0499913	0.417638	TRUE	1.51426
